# Supplementary material for: Limits to visual representational correspondence between convolutional neural networks and the human brain
Source: Nat Commun. 2021 Apr 6;12:2065. doi: 10.1038/s41467-021-22244-7 (PMC8024324; doi:10.1038/s41467-021-22244-7)
Supplement: Supplementary file 4 — Source Data [file 41467_2021_22244_MOESM4_ESM.xlsx]

## Sheet: Figure 2
			Figure 2A					Figure 2B							Figure 2C
Network Name	Brain Region		Mean		SE			Mean			SE				Mean		SE
			Original	Controlled	Original	Controlled		Full	HF	LF	Full	HF	LF		Natural	Artificial	Natural	Artificial
Alexnet	1		1	1.5	0	0.2236		1.4	1.4	2.1	0.3055	0.2667	0.1795		1	1.1667	0	0.1667
	2		1.1667	1.6667	0.1667	0.2108		1.5	1.7	2.5	0.4014	0.4955	0.4282		1.1667	1.3333	0.1667	0.2108
	3		2.3333	2.1667	0.7601	0.4773		2.75	1.5	3.2	0.6203	0.2687	0.4667		1.6667	2.1667	0.2108	0.6009
	4		3.1667	3.8333	0.5426	0.4014		4.6	5	5.4	0.4269	0.4216	0.1633		4	2	0.5164	0.3651
	5		4.3333	4.5	0.3333	0.3416		4	5.4	4.8	0.2582	0.4269	0.4899		4	4	0.2582	0.6325
	6		4	4.5	0	0.3416		4.5	5	5	0.2687	0.5164	0.5164		4	4	0	0.6325
Cornet-S	1		3	3.1667	0	0.1667		1.6	1.8	3.2	0.3055	0.2906	0.3266		3	3	0	0
	2		3	3.5	0	0.3416		3.3	2.85	2.5	0.6506	0.3167	0.2236		3	3	0	0
	3		3.6667	3.3333	0.4944	0.4944		3.45	1.8	3.2	0.56	0.3266	0.2906		3.3333	3.6667	0.2108	0.4944
	4		3.5	3.5	0.2236	0.5		4.5	4.3	4.5	0.3073	0.3958	0.6009		3.5	3.5	0.3416	0.2236
	5		4.1667	4	0.1667	0.6831		4.2	5.5	3.8	0.1333	0.3073	0.5925		4.1667	4	0.1667	0.2582
	6		4	4.3333	0	0.2108		4.1	5.3	4.9	0.1	0.1528	0.2769		4	4	0	0.2582
Densenet-201	1		4.5	3	0.2236	0.7746		1.2	1.8	2.9	0.1333	0.5121	0.2769		4	3.6667	0.6325	0.4944
	2		3.5	3.8333	0.5	0.1667		2.1	1.9	2.9	0.6574	0.4819	0.4069		4.5	4	0.2236	0.7746
	3		3.5	2.6667	0.5627	0.7601		1.95	1.6	3	0.5188	0.2211	0.2981		3.5833	4.1667	0.4549	0.7032
	4		3.1667	3.1667	0.1667	0.7923		3.5	4.4	3.3	0.6009	0.4269	0.6506		4	4	0.4472	0.6325
	5		4.1667	3.8333	0.3073	0.9098		5.2	5.5	3	0.4899	0.2236	0.6325		4	4	0.2582	0.5164
	6		3.6667	4	0.2108	0.6325		4.25	5.4	2.2	0.5336	0.1633	0.5121		3.5	4.3333	0.2236	0.6146
Googlenet	1		1	1.8333	0	0.4014		1.1	1.3	2.75	0.1	0.2134	0.3891		1	1.5	0	0.2236
	2		1	3	0	0		2.3	1.9	2.3	0.6506	0.5467	0.4726		1	3	0	0.4472
	3		2.1667	4	0.8333	0.2582		2.9	1.95	3.6	0.6046	0.4622	0.4		1.6667	3.3333	0.4944	0.5578
	4		2.5	4.5	0.7188	0.2236		3.45	4.85	4.8	0.4622	0.5167	0.2906		2.5	2.5	0.5627	0.3416
	5		4	4.8333	0	0.3073		4	4.75	5.25	0.2981	0.5014	0.2911		3.6667	4.5	0.2108	0.5627
	6		4	4.6667	0	0.2108		4.2	4.45	5.5	0.2	0.6431	0.3073		3.6667	4	0.2108	0.5164
Inception-v3	1		3.5	3.8333	0.5	0.654		4.2	2.9	2.7	1.3565	0.7371	0.8307		5	4	1	0.3651
	2		4	3.6667	0	0.5578		2.9	2.35	3.2	1.0483	0.796	1.2275		6	3.8333	1.2649	0.4773
	3		4.6667	5.6667	1.3581	0.6146		7.5	4.5	4.1	1.0567	1.0567	1.0483		6.8333	4.3333	1.2758	0.9545
	4		8.1667	8.1667	0.8333	0.4014		9	8.25	8.1	0.6831	0.4031	0.8492		8.6667	4.3333	0.3333	0.4944
	5		8.3333	7.6667	0.2108	0.2108		7.9	9.4	7.9	0.5467	0.4761	0.7951		7.5	7	0.7188	0.8944
	6		8.5	7.1667	0.2236	0.4773		8.8	8.9	8.7	0.2906	0.1	0.2134		8.5	6.6667	0.2236	1.0853
InceptionResnet-v2	1		2.6667	3	0.2108	0.8165		2.35	2.6	2.6	0.2115	0.4069	0.3399		3	3.6667	0	0.6667
	2		3	2.1667	0	0.1667		3.2	3.15	3	0.611	0.4947	0.5375		3.5	3.6667	0.5	0.6667
	3		2.8333	3	0.3073	0.6831		3.2	2.6	2.5	0.611	0.6182	0.1667		2.9167	4.1667	0.4549	0.7491
	4		4.3333	4.1667	0.4216	0.654		4.5	5.7	4	0.4282	0.5783	0.8563		4.6667	4	0.3333	0.6831
	5		4	3	0.6325	0.8944		5	6.5	3.1	0.7303	0.1667	0.8622		4.6667	6	0.3333	0.6325
	6		4.3333	3.6667	0.6667	0.8433		4.6	5	3.2	0.6532	0.6667	0.8		3.6667	5.6667	0.8433	0.6146
Mobilenet-v2	1		4.1667	4.5	0.1667	0.7188		2.5	3.1	4	0.3416	0.5667	0.7149		4	3.3333	0	0.2108
	2		4	3.8333	0	0.4014		3.1	3.85	3.3	0.8226	0.7455	0.4485		4	3	0	0.2582
	3		6	4.6667	1.2649	0.9545		4.8	2.55	4.9	0.8273	0.5698	0.875		4.5	4.5	0.5	1.118
	4		5	5.6667	0.6325	0.5578		7.1	7	8.9	0.8492	0.5375	0.6046		5	3	0.5164	0
	5		6.8333	9.5	0.7491	0.2236		8.5	7.9	5.75	0.5	0.2333	0.9979		6.1667	5.8333	0.5426	1.3271
	6		6.5	8.8333	0.5	0.7923		7.1	8.15	7.95	0.5859	0.1067	0.8248		6.3333	5.3333	0.4216	1.0853
Resenet-18	1		2.75	3	0.6021	0.6325		1.1	1.5	3.2	0.1	0.3073	0.2494		2.5	2	0.6708	0.4472
	2		2	4.3333	0.6325	0.3333		1.9	2	2.4	0.5467	0.5578	0.2211		2.6667	3	0.7601	0.5164
	3		3.3333	3.6667	0.8028	0.5578		2.5	1.5	3.6	0.5821	0.2236	0.3399		2.3333	3.6667	0.6146	0.7149
	4		4.1667	4	0.1667	0		4.3	4.4	4.3	0.4726	0.4269	0.7461		4	4	0.2582	0.2582
	5		4.5	3.8333	0.5	0.9098		5.4	5.2	4	0.4269	0.2	0.5164		4.3333	4.6667	0.7149	0.3333
	6		4.3333	5	0.4944	0		5.25	5.2	5.1	0.25	0.1333	0.1795		3.3333	4.6667	0.6146	0.3333
Resenet-50	1		3	2.8333	0.4472	0.4014		1.4	1.4	2.9	0.2667	0.2211	0.2769		3.1667	4.1667	0.3073	0.3073
	2		3	3.6667	0.4472	0.4216		2.2	1.9	2.4	0.6633	0.5467	0.4		3.1667	4	0.5426	0.4472
	3		2.6667	3.6667	0.6146	0.6146		2.2	1.9	3.3	0.5538	0.348	0.335		3.9167	4.6667	0.6882	0.5578
	4		4.3333	4.6667	0.2108	0.2108		4.2	5.2	4.3	0.5925	0.3887	0.5588		4.5	4.5	0.2236	0.3416
	5		4.5	3.6667	0.7188	0.8433		5.7	5.5	3.85	0.1528	0.1667	0.558		4.5	4.8333	0.7188	0.4014
	6		4.6667	4.6667	0.3333	0.3333		5.3	5.8	4.7	0.1528	0.1333	0.2134		4	5.1667	0.6831	0.1667
Resnet-101	1		4	3.3333	0.5164	0.4944		1.15	1.7	3.3	0.1067	0.3958	0.3958		3.3333	3.6667	0.4216	0.4944
	2		2.8333	4	0.5426	0		2.1	2.2	2.8	0.6574	0.5121	0.3887		3.5	4.1667	0.5	0.6009
	3		3.3333	3.5	0.7149	0.8466		2.05	2	3.4	0.5795	0.4472	0.4		3.6667	4.5	0.9189	0.5627
	4		3.3333	4	0.5578	0.6325		4.6	4.7	4.6	0.6532	0.423	0.6182		4.1667	4.6667	0.3073	0.2108
	5		4	3.8333	0.8165	0.9098		5.6	5.4	4.2	0.4	0.1633	0.5735		3.8333	4.5	0.7491	0.3416
	6		4.1667	5	0.7491	0		4.4	5.3	4.9	0.67	0.1528	0.2333		3.1667	5.1667	0.654	0.1667
Squeezenet	1		1.8333	2.8333	0.1667	0.3073		1.3	2.1	2.95	0.1528	0.4069	0.263		1.8333	3	0.1667	0
	2		2	3	0	0		1.65	2.5	2.6	0.3948	0.3727	0.1633		2	2.6667	0	0.3333
	3		2.3333	3.3333	0.4216	0.2108		2.4	2.2	2.9	0.4522	0.359	0.2333		1.8333	3.6667	0.1667	0.4216
	4		3	3.6667	0.5774	0.6146		3.9	4.3	3.6	0.3145	0.3	0.5812		3	3	0.5774	0
	5		4	4.8333	0	0.1667		4	4.8	3.4	0	0.2	0.4522		3.8333	4	0.1667	0.3651
	6		4	4.8333	0	0.1667		4	4.8	4.6	0	0.2	0.2667		3.8333	3.8333	0.1667	0.4014
Vgg-16	1		2	3.3333	0	0.3333		1.7	2.2	3.5	0.2134	0.359	0.2236		2	3.1667	0	0.3073
	2		2	3.8333	0	0.1667		2.3	2.6	3.1	0.6675	0.6182	0.3145		2	3.1667	0	0.4773
	3		3.1667	4	0.9804	0		3.5	2.05	4.3	0.8851	0.5698	0.5588		2.5833	3	0.327	0.4472
	4		4.1667	5.1667	0.5426	0.8333		5	5.4	5.3	0.7454	0.636	0.9781		4.1667	3.6667	0.654	0.2108
	5		4.1667	5.6667	0.1667	0.4944		4.5	5.8	4.8	0.4014	0.6633	0.8825		4.1667	4.8333	0.3073	0.1667
	6		4.1667	5.3333	0.654	0.3333		5.3	6.8	5.9	0.423	0.5538	0.8622		4.3333	5	0.2108	0.6325
vgg-19	1		2	3.3333	0	0.3333		2	3.1	3.5	0.2582	0.5859	0.1667		2	3.3333	0	0.4216
	2		2	3.3333	0	0.2108		2.4	2.85	3.6	0.6532	0.5871	0.4522		2	3.3333	0	0.3333
	3		3.3333	4.1667	0.9888	0.1667		2.7	1.85	3.45	0.6506	0.2587	0.263		2.1667	3.1667	0.1667	0.3073
	4		3.8333	5.5	0.7032	0.9574		5.5	5.1	4.4	0.6708	0.781	1.1372		4.5	3.5	0.8466	0.4282
	5		4.3333	5.5	0.8028	0.5627		4.6	5.7	4.1	0.3399	0.7895	0.9363		4.8333	5.5	0.5426	0.5
	6		4.8333	6	0.9098	0.2582		5.3	6.45	3.9	0.4955	0.7544	1.0376		4.8333	5.1667	0.1667	0.654
Xception	1		2.8333	3.1667	0.1667	0.9804		2.3	3.5	2.4	0.3958	0.7491	0.1633		3.6667	2.8333	0.4216	0.4773
	2		4	2.8333	0.4472	0.4773		4.8	5.1	2.8	0.8667	0.7219	0.4667		3.6667	3	0.4216	0.4472
	3		4.3333	4.8333	0.5578	0.1667		4.9	2.9	2.4	0.526	0.6227	0.2211		4	3.1667	0.4472	0.7923
	4		5.3333	4	0.3333	0		5.45	3.6	5.3	0.45	0.3055	1.0116		5.3333	2.1667	0.3333	0.1667
	5		2.8333	4.1667	0.7032	0.654		3.1	5.3	3.6	0.6403	0.8699	0.8192		4.6667	3.5	0.5578	0.9574
	6		4.3333	3.6667	0.9189	0.5578		4.1	5.4	3.3	0.4269	0.7916	0.8172		4.6667	4.5	0.8028	1.118

## Sheet: Figure 3
			Figure 3A													Figure 3B
Network Name	CNN Layers		Mean						SE							Mean						SE
			V1	V2	V3	V4	LOT	VOT	V1	V2	V3	V4	LOT	VOT		V1	V2	V3	V4	LOT	VOT	V1	V2	V3	V4	LOT	VOT
Alexnet	1		0.87202	0.87071	1.0411	0.30305	0.074964	0.056832	0.0979	0.10411	0.17592	0.06787	0.030253	0.027983		1.1104	0.74736	0.7809	0.11745	0.050941	0.043319	0.21597	0.083049	0.050865	0.092779	0.023962	0.019127
	2		0.77643	0.80844	1.115	0.44258	0.16398	0.13247	0.085832	0.10425	0.2233	0.09979	0.057337	0.047585		1.0938	0.78785	0.8439	0.22588	0.046758	0.044324	0.24009	0.1102	0.063931	0.11958	0.023584	0.015449
	3		0.30465	0.26795	0.65399	0.40354	0.47899	0.43891	0.028689	0.045344	0.14306	0.09755	0.12684	0.057716		0.77776	0.54477	0.87943	0.24001	0.17328	0.15984	0.2012	0.084151	0.072425	0.066099	0.05536	0.029559
	4		0.15945	0.12945	0.49407	0.45529	0.56881	0.55118	0.021605	0.029764	0.13382	0.11543	0.1386	0.051484		0.38388	0.26414	0.74751	0.39591	0.20826	0.20006	0.10336	0.05827	0.1222	0.03908	0.066289	0.019039
	5		0.13071	0.099412	0.40755	0.32466	0.46218	0.4424	0.018483	0.027813	0.09103	0.13703	0.12164	0.05944		0.43024	0.29415	0.64375	0.33604	0.21793	0.23138	0.15123	0.075507	0.1054	0.080145	0.08135	0.024599
	6		0.033106	0.028434	0.17478	0.10721	0.25863	0.21595	0.011116	0.016794	0.090421	0.086066	0.073152	0.039881		0.17717	0.14877	0.27558	0.11464	0.12721	0.12226	0.074778	0.046041	0.071661	0.046581	0.047142	0.010588
Cornet-S	1		0.26562	0.17405	0.35525	0.15092	0.10687	0.11707	0.073107	0.039012	0.059323	0.084418	0.054202	0.068211		0.55831	0.32828	0.64121	0.11867	0.13898	0.10863	0.11596	0.051008	0.10174	0.067662	0.056414	0.033886
	2		0.19808	0.12732	0.28374	0.16824	0.12235	0.125	0.058946	0.033949	0.054668	0.098874	0.064635	0.063567		0.28042	0.12035	0.29168	0.053937	0.070172	0.045226	0.086773	0.025781	0.071928	0.02892	0.033953	0.021878
	3		0.57355	0.52158	0.83089	0.36496	0.19418	0.15027	0.069271	0.083161	0.15227	0.07462	0.08558	0.047231		1.0007	0.71138	0.85339	0.17033	0.11945	0.10791	0.26613	0.11003	0.084867	0.10849	0.045651	0.03233
	4		0.34924	0.30562	0.66046	0.36716	0.36465	0.35283	0.048388	0.056432	0.085112	0.1339	0.10823	0.082018		0.75461	0.62755	0.88094	0.30003	0.28012	0.26071	0.20204	0.098832	0.11142	0.096012	0.078231	0.033288
	5		0.10994	0.071353	0.22796	0.17864	0.2186	0.20767	0.027522	0.027471	0.093239	0.11707	0.072588	0.076348		0.41246	0.45561	0.57337	0.23746	0.24191	0.22286	0.10919	0.077351	0.088655	0.081943	0.058472	0.020064
	6		0.059406	0.041877	0.1739	0.1463	0.0995	0.080576	0.021406	0.024231	0.12003	0.060365	0.031722	0.047304		0.13882	0.16201	0.23728	0.063013	0.15163	0.14118	0.043874	0.050754	0.069518	0.023523	0.031079	0.0094947
Densenet-201	1		0.33091	0.2919	0.49152	0.12463	0.10347	0.12803	0.06109	0.027758	0.074807	0.053744	0.051169	0.068369		0.73154	0.42417	0.77388	0.16226	0.17007	0.17293	0.20724	0.083587	0.1182	0.046632	0.054733	0.039813
	2		0.36132	0.30904	0.50988	0.22023	0.14946	0.13319	0.062721	0.061302	0.077731	0.083819	0.071016	0.061894		0.58027	0.37098	0.59093	0.087911	0.11277	0.094369	0.15925	0.069623	0.093558	0.054862	0.045575	0.034817
	3		0.37093	0.3059	0.61041	0.3372	0.23222	0.21982	0.053751	0.05529	0.10246	0.10994	0.10131	0.06973		0.85667	0.62877	0.72166	0.18259	0.13851	0.14213	0.26021	0.11193	0.10376	0.08658	0.058962	0.034639
	4		0.43943	0.38629	0.70045	0.31748	0.25602	0.2514	0.055699	0.060119	0.074007	0.10534	0.090483	0.087096		0.80041	0.65408	0.83834	0.21823	0.18148	0.17871	0.19415	0.087553	0.10901	0.075602	0.057299	0.031954
	5		0.43553	0.3523	0.55085	0.32213	0.19841	0.16848	0.036611	0.071514	0.09898	0.1444	0.063108	0.087656		0.52026	0.45372	0.59904	0.11048	0.20818	0.19182	0.16279	0.080108	0.14896	0.048511	0.052692	0.037903
	6		0.12779	0.098526	0.19744	0.26308	0.08302	0.08792	0.029855	0.031161	0.070251	0.14012	0.029711	0.056973		0.38557	0.35112	0.46877	0.088424	0.16288	0.12874	0.13009	0.065928	0.12059	0.036708	0.032743	0.030008
Googlenet	1		0.85022	0.92381	1.0122	0.41434	0.046822	0.028877	0.10898	0.097028	0.21641	0.086832	0.018831	0.013517		0.6447	0.37604	0.61674	0.12246	0.067544	0.051825	0.11119	0.057429	0.1202	0.071482	0.032657	0.018369
	2		0.60374	0.52104	0.78299	0.28132	0.14161	0.11982	0.078875	0.084443	0.11828	0.064547	0.066701	0.051698		0.75658	0.52507	0.63567	0.083423	0.0868	0.076102	0.19308	0.085021	0.084151	0.052972	0.037754	0.029914
	3		0.46382	0.41228	0.74925	0.36893	0.24057	0.22446	0.052479	0.063217	0.12459	0.09049	0.10101	0.053721		0.89301	0.61467	0.80501	0.19927	0.1458	0.14526	0.24221	0.097376	0.073616	0.097408	0.055123	0.034379
	4		0.26806	0.25388	0.56948	0.35533	0.33156	0.35951	0.055077	0.044424	0.053472	0.13895	0.099533	0.085285		0.58044	0.469	0.98341	0.3705	0.28075	0.27286	0.14617	0.077078	0.13035	0.086708	0.066389	0.030876
	5		0.1667	0.13556	0.29978	0.30984	0.14675	0.17134	0.036776	0.032186	0.048686	0.16081	0.074436	0.058645		0.29574	0.31517	0.65557	0.4098	0.2996	0.30744	0.10323	0.066382	0.11145	0.080963	0.0868	0.025484
	6		0.090079	0.050128	0.18174	0.15216	0.080674	0.077555	0.030002	0.022278	0.099188	0.072976	0.038821	0.038859		0.14842	0.15293	0.29836	0.112	0.19427	0.19468	0.064983	0.050673	0.098529	0.041369	0.051461	0.028083
Inception-v3	1		0.59823	0.58775	0.78951	0.26896	0.12359	0.10831	0.070468	0.084114	0.12211	0.057599	0.058817	0.046967		0.9429	0.65758	0.74567	0.11659	0.070774	0.065239	0.23294	0.092713	0.055901	0.074376	0.03154	0.025504
	2		0.54185	0.50913	0.71597	0.26519	0.14272	0.11519	0.070695	0.079303	0.12078	0.057698	0.067048	0.046902		0.78194	0.55879	0.76319	0.16929	0.13685	0.12766	0.2098	0.084577	0.074413	0.068356	0.053292	0.033225
	3		0.53828	0.48784	0.6822	0.2701	0.12914	0.098176	0.078255	0.082057	0.12524	0.061281	0.062101	0.04106		0.86268	0.62208	0.77685	0.20019	0.099562	0.096605	0.22888	0.1025	0.084345	0.10508	0.045581	0.027179
	4		0.69274	0.68341	0.94431	0.37272	0.16408	0.1263	0.072848	0.096846	0.16894	0.071009	0.069652	0.048741		1.0444	0.77104	0.88299	0.18116	0.10628	0.098935	0.26319	0.10787	0.06033	0.09749	0.041207	0.029656
	5		0.29997	0.23451	0.51056	0.36455	0.22897	0.20558	0.044346	0.051681	0.12632	0.13283	0.10134	0.050683		0.75386	0.55141	0.8312	0.19455	0.24218	0.22665	0.24392	0.11411	0.11429	0.081863	0.067223	0.0405
	6		0.20718	0.18783	0.40471	0.36811	0.21923	0.19666	0.040321	0.042236	0.095314	0.16776	0.089897	0.052182		0.68652	0.54825	0.85369	0.23361	0.24735	0.21834	0.17241	0.090888	0.13288	0.070311	0.068227	0.033649
	7		0.16061	0.136	0.39348	0.38978	0.25994	0.26365	0.04377	0.035176	0.075595	0.21429	0.08279	0.068277		0.6131	0.524	0.91346	0.37916	0.29265	0.28341	0.14403	0.078828	0.12505	0.080654	0.076514	0.028591
	8		0.088474	0.053403	0.30654	0.5362	0.34713	0.42395	0.040274	0.012867	0.060935	0.2689	0.10528	0.091916		0.25539	0.23858	0.60481	0.32432	0.31463	0.31146	0.081654	0.049468	0.1038	0.051338	0.087875	0.035625
	9		0.14578	0.11181	0.41948	0.81636	0.31216	0.37104	0.047523	0.029597	0.099004	0.29013	0.092307	0.051026		0.41187	0.38358	0.6991	0.34563	0.20124	0.22142	0.10186	0.050806	0.11555	0.085967	0.059665	0.026978
	10		0.43617	0.41562	0.57475	0.20925	0.028561	0.034286	0.044244	0.05595	0.061686	0.05441	0.012575	0.016984		0.41251	0.33519	0.38751	0.038381	0.094856	0.07728	0.10536	0.042214	0.089802	0.035448	0.022593	0.027792
	11		0.36711	0.31115	0.47305	0.12856	0.026981	0.034103	0.033834	0.046648	0.07242	0.057367	0.015232	0.020684		0.37916	0.25382	0.41091	0.032538	0.15114	0.13099	0.14044	0.057097	0.11789	0.02648	0.031507	0.043433
InceptionResnet-v2	1		0.27022	0.18645	0.38484	0.17437	0.13035	0.13946	0.066268	0.039693	0.055942	0.089442	0.066299	0.071018		0.76558	0.41992	0.75854	0.1123	0.17164	0.14637	0.16983	0.061335	0.095806	0.060031	0.059807	0.042808
	2		0.78211	0.73972	0.90322	0.31665	0.090559	0.061487	0.076882	0.09476	0.16353	0.073705	0.04865	0.026975		1.143	0.77195	0.76533	0.10496	0.044164	0.043327	0.28469	0.11098	0.066069	0.087248	0.021033	0.021445
	3		0.79432	0.77468	0.90841	0.3134	0.08651	0.056831	0.081942	0.097118	0.17832	0.072902	0.045805	0.023166		1.1049	0.75143	0.73749	0.088983	0.042319	0.040162	0.27689	0.10167	0.052243	0.072741	0.020045	0.019454
	4		0.51438	0.43367	0.68963	0.22178	0.14256	0.11271	0.067567	0.076636	0.091861	0.069654	0.067587	0.049629		0.91277	0.61229	0.79813	0.14162	0.11574	0.11061	0.25043	0.10415	0.092205	0.10177	0.045184	0.033899
	5		0.24223	0.26466	0.44874	0.40554	0.13834	0.14759	0.058553	0.06694	0.092593	0.16173	0.046958	0.058664		0.45818	0.37855	0.6217	0.18208	0.14504	0.14278	0.098932	0.053745	0.11974	0.05699	0.0469	0.024901
	6		0.32437	0.41808	0.34666	0.23164	0.049738	0.10183	0.044632	0.10287	0.12068	0.15517	0.024172	0.045044		0.11182	0.08872	0.089549	0.077412	0.013555	0.017676	0.033598	0.03601	0.049809	0.031711	0.0079238	0.0073806
	7		0.22818	0.27408	0.23937	0.22604	0.020564	0.058582	0.020518	0.064974	0.065169	0.12871	0.0097607	0.01613		0.16781	0.094008	0.11313	0.079932	0.010728	0.0085151	0.052679	0.028088	0.039087	0.033042	0.0053087	0.0034677
Mobilenet-v2	1		0.15704	0.07373	0.22778	0.14193	0.10226	0.12097	0.057059	0.023258	0.050865	0.085488	0.053394	0.073581		0.10726	0.013347	0.12794	0.051055	0.055292	0.03162	0.043458	0.0024723	0.053136	0.014494	0.030568	0.01483
	2		0.42058	0.31174	0.51614	0.14702	0.12457	0.11022	0.072165	0.062878	0.082567	0.065343	0.061539	0.058633		0.79294	0.48597	0.61896	0.12319	0.067369	0.060093	0.19108	0.086416	0.10189	0.10507	0.031614	0.022757
	3		0.26836	0.20415	0.39732	0.22213	0.16719	0.14973	0.050433	0.049704	0.076966	0.10569	0.078774	0.060009		0.74032	0.51174	0.6361	0.13441	0.12166	0.11943	0.22455	0.10203	0.095278	0.075745	0.055097	0.035583
	4		0.66546	0.67028	0.95438	0.52477	0.1451	0.11301	0.095508	0.10143	0.21633	0.11652	0.06033	0.041905		0.95231	0.70871	0.76032	0.26055	0.044161	0.046344	0.26717	0.121	0.096069	0.086261	0.028051	0.013247
	5		0.45145	0.37103	0.69699	0.40514	0.25658	0.22562	0.056371	0.065026	0.12485	0.10923	0.10951	0.058568		0.85403	0.61643	0.79326	0.24208	0.14358	0.15083	0.25116	0.12004	0.12385	0.094256	0.062124	0.028072
	6		0.32859	0.26574	0.42103	0.3341	0.10107	0.081972	0.070723	0.060569	0.11411	0.12104	0.053972	0.029084		0.34467	0.21745	0.35007	0.29473	0.033643	0.022008	0.085029	0.056004	0.11616	0.10653	0.017076	0.01106
	7		0.17332	0.14302	0.39505	0.3175	0.30024	0.2993	0.040649	0.038824	0.073643	0.18717	0.083997	0.083728		0.41615	0.35702	0.43162	0.11332	0.10386	0.077464	0.07469	0.046259	0.10801	0.056962	0.047602	0.014257
	8		0.13777	0.16557	0.2992	0.275	0.088653	0.089351	0.031596	0.042329	0.061223	0.1175	0.036495	0.035463		0.35027	0.30143	0.44393	0.094568	0.14174	0.12035	0.11237	0.061464	0.1	0.039117	0.045568	0.027074
	9		0.098646	0.081921	0.23295	0.25238	0.12563	0.139	0.037448	0.022299	0.054249	0.15736	0.054326	0.060185		0.35464	0.30625	0.44933	0.087988	0.19742	0.18269	0.12987	0.071489	0.12248	0.029322	0.052081	0.040386
	10		0.17011	0.11057	0.32933	0.20617	0.16422	0.18219	0.043325	0.031297	0.090397	0.13722	0.062495	0.07649		0.29581	0.28035	0.42697	0.11669	0.20433	0.19361	0.1183	0.075121	0.12684	0.038863	0.050733	0.034199
Resenet-18	1		0.29489	0.24337	0.44957	0.098457	0.082232	0.11046	0.072139	0.036013	0.089862	0.051278	0.03956	0.06621		0.50687	0.25975	0.75228	0.17436	0.1892	0.15088	0.10911	0.046307	0.14766	0.070133	0.068952	0.034379
	2		0.13568	0.073532	0.23257	0.14129	0.11898	0.14247	0.051717	0.024834	0.055652	0.089577	0.058471	0.08276		0.1163	0.032856	0.15559	0.069523	0.037367	0.017563	0.046359	0.0064897	0.059903	0.022801	0.020016	0.011759
	3		0.22193	0.14727	0.38713	0.21529	0.086334	0.083572	0.064415	0.039993	0.10212	0.12081	0.03876	0.029114		0.49146	0.28352	0.52581	0.13844	0.09006	0.071084	0.12606	0.061883	0.13076	0.089881	0.043748	0.01969
	4		0.27492	0.24478	0.59543	0.39222	0.11707	0.14581	0.063872	0.045724	0.12753	0.11308	0.0444	0.03341		0.61026	0.41306	0.82026	0.43841	0.10965	0.12826	0.1347	0.084837	0.16821	0.11381	0.042258	0.019905
	5		0.09591	0.058257	0.22122	0.24043	0.24323	0.26142	0.027156	0.023184	0.091281	0.17315	0.086807	0.060691		0.30685	0.35607	0.57113	0.18072	0.30176	0.27098	0.11012	0.089106	0.12268	0.056987	0.054084	0.028585
	6		0.067779	0.038584	0.17153	0.15875	0.14239	0.12362	0.021298	0.019794	0.10364	0.093613	0.049965	0.050234		0.20399	0.25513	0.40723	0.074609	0.24643	0.19565	0.09661	0.080055	0.12781	0.025664	0.037297	0.029273
Resenet-50	1		0.25312	0.2009	0.41131	0.083763	0.081251	0.10883	0.06712	0.029737	0.097912	0.044197	0.040722	0.065197		0.33257	0.14696	0.59691	0.15836	0.14841	0.11317	0.076576	0.029881	0.13994	0.073256	0.061787	0.02462
	2		0.29999	0.23606	0.40566	0.19887	0.12101	0.11268	0.058873	0.052783	0.065044	0.095269	0.061596	0.056415		0.47808	0.28836	0.47595	0.068353	0.077548	0.067228	0.14137	0.059835	0.097776	0.043513	0.035716	0.025341
	3		0.35247	0.25916	0.48005	0.19726	0.14585	0.13794	0.056633	0.059578	0.091838	0.090487	0.069987	0.069223		0.75511	0.52813	0.70594	0.11693	0.13804	0.12392	0.22132	0.099862	0.10214	0.080117	0.052796	0.037148
	4		0.31966	0.23808	0.56263	0.38076	0.13195	0.14364	0.067623	0.05275	0.14109	0.13668	0.060483	0.041535		0.49883	0.30717	0.65582	0.36719	0.098515	0.11893	0.10495	0.066521	0.16079	0.11231	0.044564	0.018121
	5		0.1999	0.14653	0.29663	0.41809	0.22244	0.24438	0.048362	0.035179	0.057196	0.20236	0.10345	0.052172		0.47194	0.46302	0.81845	0.35192	0.28013	0.26498	0.092475	0.067606	0.096454	0.10179	0.057433	0.023158
	6		0.12089	0.097541	0.19659	0.19519	0.10483	0.097167	0.023617	0.034567	0.07856	0.11401	0.039953	0.057611		0.30929	0.28254	0.3526	0.064304	0.12369	0.092146	0.086461	0.065242	0.068335	0.042846	0.023924	0.015296
Resnet-101	1		0.25144	0.19756	0.40013	0.082423	0.08064	0.10838	0.066776	0.029325	0.094679	0.044252	0.040927	0.065263		0.33422	0.14756	0.56164	0.14464	0.13054	0.094646	0.075115	0.028468	0.13339	0.070065	0.056952	0.023009
	2		0.35588	0.2886	0.46828	0.23337	0.13007	0.11646	0.063209	0.059545	0.074362	0.097783	0.067183	0.056183		0.53832	0.31186	0.48874	0.064177	0.065093	0.056284	0.1568	0.064375	0.089628	0.042877	0.030824	0.024782
	3		0.30487	0.24568	0.46466	0.25288	0.15627	0.1372	0.057706	0.055366	0.084629	0.11027	0.073404	0.053683		0.6395	0.42862	0.58108	0.090493	0.10246	0.091738	0.1905	0.083296	0.097193	0.067525	0.045992	0.032948
	4		0.35549	0.32789	0.515	0.27339	0.047601	0.044534	0.072261	0.077966	0.13856	0.099249	0.018308	0.01927		0.88714	0.62769	0.70349	0.20484	0.067918	0.059113	0.17968	0.10084	0.10825	0.11314	0.033162	0.015675
	5		0.1941	0.20198	0.28202	0.24691	0.15271	0.15504	0.028502	0.050108	0.041608	0.12506	0.068011	0.062121		0.37263	0.32733	0.61212	0.17429	0.26555	0.25044	0.12058	0.071225	0.12499	0.064724	0.062929	0.035914
	6		0.22204	0.21125	0.33242	0.19131	0.095069	0.10257	0.022061	0.058887	0.08844	0.10639	0.035569	0.063648		0.38222	0.33658	0.47458	0.06764	0.17684	0.15759	0.13454	0.074258	0.14335	0.030838	0.039846	0.034203
Squeezenet	1		0.71604	0.69779	0.8785	0.38411	0.090534	0.069491	0.10747	0.087124	0.15915	0.059537	0.039134	0.027687		0.46589	0.23807	0.6181	0.16658	0.10641	0.090367	0.10001	0.046591	0.14083	0.080367	0.044554	0.021141
	2		0.83869	0.87102	1.1207	0.41203	0.12112	0.089341	0.082027	0.10324	0.22765	0.099474	0.051001	0.035723		0.86118	0.56056	0.58417	0.065419	0.028332	0.02982	0.20601	0.080035	0.081812	0.044154	0.013576	0.013877
	3		0.70976	0.69227	0.94579	0.38781	0.20533	0.14011	0.066505	0.091325	0.22583	0.10327	0.083019	0.046869		1.0947	0.82854	0.91423	0.15923	0.091741	0.079325	0.2672	0.10168	0.045113	0.0914	0.029207	0.0276
	4		0.1297	0.081302	0.29713	0.14561	0.37599	0.31788	0.016938	0.030154	0.074954	0.062223	0.087318	0.045708		0.48236	0.48238	0.69182	0.27516	0.34327	0.33718	0.16806	0.10409	0.14406	0.090991	0.080185	0.029176
	5		0.066352	0.047808	0.19172	0.10138	0.26694	0.20884	0.010883	0.023831	0.074585	0.066676	0.07948	0.036793		0.20967	0.24457	0.54516	0.26001	0.39373	0.38409	0.10202	0.085029	0.13609	0.078864	0.06629	0.02472
Vgg-16	1		0.21847	0.14178	0.36124	0.12651	0.10134	0.13872	0.071114	0.033138	0.08898	0.072154	0.05092	0.08253		0.1312	0.03856	0.22108	0.07791	0.03584	0.018603	0.04167	0.0058927	0.08751	0.044904	0.022348	0.010048
	2		0.91335	0.90781	1.1051	0.43939	0.092065	0.062852	0.092769	0.10732	0.2322	0.11299	0.041124	0.029529		0.46319	0.22711	0.42724	0.079784	0.039567	0.0266	0.090743	0.045128	0.11731	0.048331	0.021648	0.011641
	3		0.62506	0.59784	0.91335	0.37401	0.24726	0.19012	0.053141	0.081969	0.18942	0.091994	0.09126	0.056879		0.92744	0.63972	0.77327	0.098713	0.092073	0.077916	0.24075	0.10132	0.10489	0.075974	0.033727	0.033232
	4		0.58131	0.52352	0.88751	0.46941	0.40802	0.32696	0.048365	0.0776	0.15944	0.097702	0.12559	0.065592		0.98161	0.7296	0.99762	0.27214	0.21966	0.21364	0.2569	0.11492	0.11481	0.092085	0.057606	0.03783
	5		0.17405	0.16383	0.33972	0.32766	0.34981	0.32268	0.017274	0.042514	0.071396	0.10985	0.10757	0.051703		0.40143	0.38981	0.81939	0.37794	0.45479	0.43431	0.11982	0.084971	0.12262	0.094193	0.077767	0.035934
	6		0.11035	0.084747	0.24627	0.28449	0.2506	0.23093	0.014073	0.029743	0.067566	0.087358	0.087318	0.032394		0.26074	0.31527	0.72148	0.42063	0.41878	0.40595	0.08641	0.076447	0.10792	0.10384	0.073225	0.030147
	7		0.086504	0.05409	0.18637	0.18287	0.18588	0.18479	0.019305	0.022501	0.057465	0.11485	0.072715	0.040936		0.3454	0.35466	0.72475	0.31345	0.39565	0.38137	0.11174	0.083974	0.11311	0.08481	0.068507	0.029155
	8		0.071017	0.053205	0.14656	0.1527	0.096445	0.079621	0.018941	0.025073	0.080532	0.076022	0.040579	0.047832		0.17471	0.16015	0.35415	0.095742	0.27399	0.23094	0.080151	0.056232	0.087755	0.038528	0.034785	0.031808
vgg-19	1		0.18991	0.11188	0.32503	0.12747	0.1114	0.15414	0.068379	0.029814	0.083395	0.073755	0.055547	0.093125		0.047332	0.014476	0.12804	0.076566	0.028921	0.012875	0.017656	0.013815	0.056925	0.043092	0.019359	0.0074756
	2		0.8339	0.79564	1.0582	0.39619	0.11634	0.088541	0.092077	0.10914	0.19537	0.078586	0.050303	0.040152		0.33691	0.14462	0.36424	0.089095	0.037645	0.022721	0.073834	0.030442	0.12075	0.053657	0.021533	0.010855
	3		0.61265	0.58913	0.86695	0.3869	0.24463	0.18465	0.050704	0.081303	0.19423	0.10205	0.09416	0.055314		1.0185	0.72788	0.75252	0.10956	0.061943	0.054846	0.26466	0.11357	0.093286	0.087348	0.027977	0.025664
	4		0.64836	0.57191	0.93236	0.41457	0.33404	0.26091	0.056212	0.076421	0.16611	0.091273	0.10723	0.067187		1.0236	0.71766	1.0186	0.20032	0.19802	0.17416	0.27636	0.1176	0.085365	0.087394	0.046508	0.042338
	5		0.17598	0.19158	0.35699	0.3611	0.32749	0.28715	0.024018	0.045352	0.071156	0.11246	0.099936	0.062679		0.43056	0.4823	0.76935	0.35056	0.33455	0.30942	0.12574	0.09023	0.14353	0.10063	0.072994	0.023164
	6		0.11113	0.10487	0.25313	0.23596	0.21823	0.20279	0.019199	0.033104	0.043527	0.07488	0.066807	0.040273		0.30435	0.37357	0.72358	0.44227	0.3285	0.33346	0.08087	0.068437	0.1324	0.11509	0.0682	0.020086
	7		0.034068	0.028427	0.14488	0.24115	0.22	0.22717	0.012526	0.011268	0.055039	0.16596	0.069192	0.044215		0.30163	0.35475	0.63338	0.31053	0.30478	0.30335	0.09017	0.073768	0.10486	0.084753	0.064494	0.023589
	8		0.038426	0.033464	0.13462	0.13526	0.088957	0.08229	0.013016	0.017736	0.077713	0.068236	0.033909	0.047476		0.20307	0.23414	0.39854	0.14241	0.22776	0.19057	0.069654	0.059467	0.076498	0.056563	0.034296	0.02191
Xception	1		0.33743	0.25654	0.41283	0.13286	0.10502	0.10052	0.081142	0.049746	0.070221	0.051305	0.049329	0.050853		0.62776	0.33692	0.71082	0.11935	0.16517	0.1299	0.13081	0.050706	0.098655	0.068145	0.063623	0.036718
	2		0.68932	0.56558	0.8075	0.24465	0.12023	0.090896	0.085518	0.084417	0.14255	0.058314	0.055886	0.045414		1.126	0.69565	0.79413	0.103	0.072679	0.060828	0.25322	0.092525	0.064589	0.096654	0.02927	0.030395
	3		0.77779	0.75691	0.88956	0.36231	0.056137	0.043754	0.086684	0.11693	0.20361	0.11293	0.029197	0.013285		0.96191	0.66658	0.57581	0.072093	0.027076	0.024737	0.24485	0.10474	0.11028	0.055329	0.01746	0.010281
	4		0.63854	0.65936	0.87142	0.50324	0.07532	0.06149	0.094478	0.10846	0.2155	0.14839	0.034539	0.026162		0.6415	0.42967	0.67256	0.35648	0.11967	0.1471	0.18757	0.096381	0.12968	0.11061	0.056264	0.02031
	5		0.62015	0.70795	0.98058	0.46712	0.10751	0.09835	0.092299	0.094456	0.18396	0.11483	0.030543	0.041254		0.90411	0.54559	0.94053	0.15817	0.20324	0.16641	0.21126	0.083458	0.055048	0.08081	0.052444	0.045449
	6		0.2205	0.25578	0.43098	0.30269	0.072462	0.09141	0.060026	0.041128	0.054546	0.13021	0.033901	0.030163		0.28755	0.16772	0.32416	0.06223	0.084247	0.069484	0.083056	0.028691	0.067265	0.026672	0.035139	0.029841
	7		0.34048	0.31261	0.26315	0.15449	0.082723	0.060213	0.053241	0.078306	0.08278	0.087653	0.031582	0.028472		0.16692	0.12832	0.13929	0.078517	0.018773	0.015982	0.068947	0.031414	0.064634	0.044901	0.0083821	0.011488
	8		0.32353	0.29875	0.28792	0.16743	0.033143	0.04451	0.035968	0.068845	0.067385	0.064593	0.015067	0.016262		0.17957	0.13096	0.15673	0.067905	0.034847	0.012637	0.073639	0.036264	0.059036	0.021985	0.0097011	0.0085808

## Sheet: Figure 4
			Figure 4A													Figure 4B													Figure 4C
Network Name	CNN Layers		Mean						SE							Mean						SE							Mean						SE
			V1	V2	V3	V4	LOT	VOT	V1	V2	V3	V4	LOT	VOT		V1	V2	V3	V4	LOT	VOT	V1	V2	V3	V4	LOT	VOT		V1	V2	V3	V4	LOT	VOT	V1	V2	V3	V4	LOT	VOT
Alexnet	1		0.96392	0.84352	0.90398	0.39408	0.041751	0.046265	0.10083	0.13225	0.33584	0.14343	0.016538	0.016093		0.88806	1.0844	1.11	0.3886	0.044885	0.060957	0.13194	0.23575	0.26932	0.14492	0.013297	0.016886		0.89502	1	1.2501	0.26881	0.039923	0.060126	0.11806	0.19267	0.24315	0.09669	0.019041	0.030396
	2		0.79353	0.57063	0.96416	0.4912	0.066479	0.038934	0.089798	0.096536	0.28593	0.14441	0.02724	0.012972		0.784	0.98256	0.99645	0.28895	0.040685	0.077923	0.11924	0.21924	0.23569	0.10827	0.019764	0.031603		1.0259	1.1204	1.3478	0.29178	0.067562	0.09275	0.14071	0.22911	0.27806	0.10029	0.024276	0.047577
	3		0.30181	0.19076	0.64091	0.73597	0.30202	0.30303	0.055312	0.057481	0.17289	0.28683	0.049839	0.016965		0.60938	0.58422	0.90141	0.36568	0.075475	0.11756	0.13385	0.13358	0.23105	0.12146	0.041264	0.035798		0.81554	0.98247	1.3714	0.2528	0.05339	0.046878	0.13471	0.2043	0.27107	0.085612	0.021343	0.020572
	4		0.13164	0.080986	0.51679	0.77743	0.3488	0.41415	0.043114	0.030094	0.14495	0.32086	0.057184	0.038716		0.27192	0.21725	0.45898	0.47097	0.11817	0.20378	0.11603	0.058017	0.12652	0.13675	0.058605	0.049952		0.35791	0.48665	1.2723	0.55201	0.10141	0.072417	0.09706	0.11083	0.2725	0.13353	0.03554	0.026466
	5		0.14839	0.13138	0.55363	0.71047	0.2	0.30314	0.054382	0.043127	0.16634	0.22964	0.045632	0.046774		0.25727	0.21604	0.41277	0.43753	0.11427	0.19504	0.10857	0.055298	0.1212	0.12918	0.057131	0.050932		0.13292	0.24889	0.95786	0.84021	0.18283	0.1263	0.05564	0.078537	0.25807	0.1526	0.067725	0.036814
	6		0.12324	0.2241	0.3776	0.82666	0.21222	0.24045	0.040202	0.049991	0.11281	0.26489	0.047573	0.0467		0.14865	0.12879	0.2088	0.42347	0.15224	0.28298	0.049537	0.066761	0.070043	0.125	0.062788	0.079306		0.083217	0.22929	0.22237	0.8365	0.2521	0.20705	0.026796	0.095629	0.064414	0.3089	0.10792	0.058694
Cornet-S	1		0.7557	0.55259	0.8171	0.63175	0.036643	0.062541	0.13272	0.12275	0.31505	0.23706	0.024141	0.025754		0.79746	0.89783	1.0928	0.30209	0.054469	0.066206	0.11345	0.19512	0.306	0.077245	0.019613	0.019012		0.15731	0.19836	0.33023	0.31586	0.092401	0.06527	0.094631	0.071798	0.14568	0.082058	0.030462	0.029472
	2		0.47886	0.40684	0.62841	0.54386	0.025169	0.044198	0.12354	0.10718	0.30559	0.2564	0.012741	0.023694		0.67849	0.87143	0.92319	0.37527	0.068155	0.055055	0.10181	0.19952	0.27828	0.10259	0.018383	0.015398		0.5953	0.91121	1.0517	0.39862	0.064382	0.076544	0.12434	0.15472	0.23243	0.1387	0.020083	0.046771
	3		0.64301	0.52653	0.7944	0.419	0.054742	0.054441	0.082476	0.095743	0.28718	0.1485	0.018288	0.025552		0.76608	0.94216	0.97067	0.28852	0.049995	0.050889	0.11976	0.21737	0.24615	0.085389	0.014059	0.017117		1.1893	1.1849	1.5091	0.27792	0.020372	0.1117	0.16423	0.28163	0.34084	0.087213	0.0093906	0.070994
	4		0.47855	0.34406	0.72105	0.58246	0.18067	0.19206	0.072362	0.070734	0.21958	0.23928	0.03345	0.032143		0.53464	0.60392	0.69105	0.25423	0.062762	0.078792	0.10887	0.13896	0.17858	0.097507	0.029462	0.024481		0.54819	0.53961	1.1157	0.31951	0.028648	0.10973	0.08276	0.11284	0.27899	0.13481	0.011897	0.058002
	5		0.29781	0.30231	0.47867	0.70146	0.13442	0.15482	0.083039	0.073919	0.19087	0.30705	0.030524	0.075402		0.14366	0.22014	0.18316	0.33091	0.13673	0.24599	0.043687	0.049354	0.076668	0.10591	0.053786	0.059376		0.060223	0.16838	0.35366	0.87944	0.22426	0.45133	0.023814	0.066055	0.12092	0.22392	0.080668	0.1276
	6		0.2812	0.47771	0.55842	0.5702	0.069393	0.074033	0.071218	0.1134	0.16616	0.21398	0.023227	0.061405		0.1934	0.32363	0.24412	0.23977	0.14408	0.21631	0.055032	0.05444	0.11405	0.066618	0.058499	0.050771		0.064421	0.21184	0.18223	0.69758	0.12411	0.30054	0.011994	0.09734	0.09241	0.18516	0.060392	0.10574
Densenet-201	1		0.85853	0.71226	0.95604	0.95693	0.046989	0.036291	0.077895	0.12236	0.31341	0.31814	0.019477	0.011081		0.96372	1.2062	1.2139	0.45079	0.050236	0.091421	0.17629	0.26458	0.3112	0.15177	0.021081	0.020366		0.13712	0.1219	0.26058	0.46257	0.12059	0.16747	0.071126	0.041422	0.17919	0.14381	0.041744	0.059225
	2		0.6346	0.54388	0.77244	0.49569	0.030223	0.037606	0.11468	0.11079	0.30579	0.22314	0.016657	0.018275		0.74642	0.98765	0.96587	0.35814	0.05809	0.054321	0.10236	0.22832	0.28039	0.09298	0.015653	0.01462		0.90702	1.0585	1.3213	0.41494	0.028082	0.10033	0.13239	0.21972	0.26433	0.12844	0.012288	0.06493
	3		0.46581	0.32907	0.74749	0.36199	0.046579	0.083605	0.09831	0.090583	0.28918	0.1316	0.014812	0.028175		0.59715	0.71752	0.79593	0.28254	0.063527	0.077503	0.10889	0.16517	0.23234	0.10129	0.030792	0.026209		1.0319	1.0187	1.4843	0.34297	0.015901	0.12253	0.13126	0.23032	0.30512	0.1205	0.007343	0.081244
	4		0.66809	0.46387	0.80611	0.54881	0.097029	0.10771	0.1031	0.080174	0.28274	0.26017	0.034161	0.057885		0.51587	0.60933	0.6816	0.32955	0.062589	0.057033	0.10411	0.1491	0.1795	0.12992	0.0249	0.017683		0.68872	0.84444	1.165	0.52504	0.05028	0.16626	0.13933	0.16313	0.22779	0.2329	0.016796	0.10965
	5		0.54747	0.31469	0.58175	0.65294	0.12865	0.17423	0.096848	0.078396	0.24936	0.35346	0.047678	0.10501		0.29654	0.37571	0.39038	0.36097	0.098111	0.18194	0.07912	0.070874	0.13142	0.097993	0.044312	0.046392		0.1265	0.29874	0.50366	0.54685	0.073663	0.10901	0.033913	0.081196	0.13235	0.20535	0.028625	0.046796
	6		0.3063	0.30917	0.52458	0.78297	0.15051	0.15925	0.093983	0.080436	0.20001	0.36777	0.036402	0.098583		0.51654	0.77335	0.65182	0.23948	0.10181	0.12576	0.077578	0.17286	0.22802	0.085092	0.040573	0.036425		0.10818	0.36341	0.29511	0.42686	0.09217	0.099447	0.034025	0.1046	0.072204	0.18507	0.023191	0.029709
Googlenet	1		1.0298	0.86628	0.75583	0.3374	0.044931	0.07193	0.12657	0.15147	0.31924	0.12579	0.017822	0.023497		1.0419	1.171	1.201	0.32038	0.038283	0.079225	0.17645	0.24487	0.27615	0.10677	0.018797	0.032984		0.5982	0.98147	1.0939	0.27657	0.063969	0.03852	0.10699	0.1714	0.23195	0.093785	0.022539	0.015067
	2		0.74924	0.607	0.81911	0.45413	0.048448	0.04974	0.094958	0.10076	0.31108	0.2007	0.021014	0.035352		0.77525	0.93934	0.94918	0.3316	0.050462	0.055153	0.11662	0.21332	0.24668	0.10793	0.016696	0.0194		1.0981	1.1946	1.4182	0.3888	0.031356	0.10621	0.15283	0.25358	0.30395	0.10378	0.011246	0.062888
	3		0.56662	0.47708	0.77558	0.47285	0.059917	0.070449	0.081573	0.083965	0.26742	0.14875	0.017861	0.026208		0.64069	0.86286	0.77266	0.24422	0.049775	0.069179	0.10237	0.20324	0.19485	0.093382	0.02015	0.026224		1.0809	1.106	1.5522	0.33829	0.054376	0.13079	0.13429	0.2354	0.30925	0.12231	0.017698	0.076502
	4		0.29805	0.29594	0.57449	0.5362	0.15149	0.143	0.052969	0.061727	0.14763	0.18322	0.030245	0.016498		0.7677	0.95252	1.0244	0.39113	0.051725	0.061962	0.11719	0.21479	0.27001	0.13348	0.017027	0.01673		0.32907	0.22933	1.1384	0.44743	0.10759	0.2013	0.067988	0.046997	0.30875	0.10834	0.042584	0.048397
	5		0.27514	0.3609	0.48833	0.61159	0.015703	0.032539	0.072356	0.071161	0.20584	0.1993	0.0046773	0.013127		0.38043	0.35208	0.58572	0.33741	0.11445	0.1999	0.10519	0.049194	0.17554	0.10089	0.051654	0.053727		0.13554	0.21583	0.77541	0.46049	0.3135	0.49179	0.047613	0.09563	0.24187	0.20825	0.061523	0.084488
	6		0.35292	0.5202	0.58361	0.63316	0.044823	0.046647	0.083519	0.11153	0.22379	0.20803	0.017199	0.041514		0.28819	0.29398	0.40885	0.32415	0.11511	0.20001	0.091549	0.055	0.13488	0.089612	0.05327	0.054653		0.081745	0.15058	0.61454	0.4813	0.32926	0.53073	0.038665	0.072138	0.17539	0.17885	0.069121	0.076914
Inception-v3	1		0.78351	0.66751	0.81909	0.64794	0.031417	0.024575	0.096163	0.10356	0.30899	0.23409	0.011852	0.011482		0.79639	1.1481	0.93633	0.44647	0.078089	0.065488	0.12093	0.26177	0.25882	0.13531	0.024128	0.01506		0.73085	1.1633	1.1893	0.31874	0.067108	0.063803	0.13831	0.21006	0.27276	0.11132	0.021577	0.032263
	2		0.76379	0.63575	0.80206	0.49386	0.026225	0.023787	0.097969	0.1103	0.3017	0.18128	0.010417	0.010602		0.79274	1.0655	1.0436	0.33034	0.072683	0.059935	0.12241	0.24618	0.28378	0.087713	0.020481	0.011534		0.9793	0.99213	1.148	0.30729	0.019744	0.083893	0.1375	0.2172	0.25563	0.089392	0.0073043	0.043406
	3		0.68984	0.58361	0.71681	0.41271	0.027724	0.028637	0.099628	0.10602	0.28942	0.19328	0.012281	0.012499		0.60405	0.84801	0.82412	0.31781	0.075829	0.045377	0.09314	0.20583	0.24617	0.084578	0.019393	0.012807		0.9139	0.92358	1.0151	0.31594	0.020963	0.083444	0.13431	0.20338	0.24207	0.089283	0.0061587	0.043288
	4		0.69794	0.58838	0.88015	0.47604	0.050396	0.054952	0.083714	0.099353	0.30445	0.15014	0.017304	0.030356		0.73553	0.94073	0.96638	0.27339	0.052609	0.046625	0.10558	0.22106	0.26887	0.068218	0.01341	0.013536		0.88335	0.90954	1.1764	0.28767	0.018021	0.073569	0.11896	0.18715	0.22523	0.099031	0.0098386	0.040174
	5		0.39611	0.27817	0.63409	0.38472	0.042942	0.084741	0.090786	0.080694	0.2933	0.15517	0.01323	0.033398		0.45124	0.5837	0.60413	0.29388	0.063606	0.038913	0.09397	0.145	0.18272	0.10982	0.020515	0.012557		0.67646	0.69676	1.0775	0.30012	0.016054	0.082063	0.093046	0.14313	0.21193	0.10817	0.0078979	0.051319
	6		0.24338	0.1834	0.51036	0.49834	0.076771	0.14423	0.10472	0.08411	0.29645	0.20224	0.023679	0.047727		0.40475	0.45977	0.52454	0.30424	0.066097	0.077467	0.10526	0.11572	0.14455	0.13071	0.033828	0.024194		0.52269	0.59052	0.99303	0.43003	0.062741	0.16106	0.087217	0.11022	0.2083	0.20428	0.021479	0.081805
	7		0.2207	0.17125	0.53053	0.64388	0.12662	0.15819	0.09145	0.080926	0.3015	0.27093	0.040048	0.043866		0.43042	0.49747	0.56894	0.3211	0.061409	0.048293	0.10694	0.12823	0.16161	0.13609	0.024823	0.016798		0.29515	0.43448	0.73805	0.58996	0.11768	0.21005	0.073872	0.088546	0.15632	0.27781	0.034902	0.097853
	8		0.14126	0.10761	0.51815	0.63684	0.18856	0.3129	0.081042	0.078285	0.26685	0.33411	0.044322	0.065056		0.3532	0.36391	0.47648	0.35285	0.11964	0.19784	0.098391	0.058688	0.14988	0.11808	0.055475	0.047758		0.18152	0.36489	0.6686	0.79231	0.19206	0.31277	0.055148	0.079344	0.14305	0.28748	0.068869	0.08798
	9		0.070658	0.077182	0.45891	1.0324	0.15057	0.32502	0.038973	0.041066	0.21104	0.42815	0.046738	0.058663		0.23635	0.23161	0.31359	0.43895	0.14358	0.28115	0.079122	0.042484	0.097048	0.13266	0.063487	0.060728		0.18886	0.35252	0.65848	0.7447	0.25223	0.43351	0.043847	0.083556	0.1821	0.27106	0.075445	0.10516
	10		0.45935	0.32639	1.0494	0.77354	0.026866	0.05061	0.10159	0.072119	0.20725	0.31055	0.011844	0.039812		0.43466	0.50158	0.66961	0.32785	0.099718	0.14063	0.093682	0.082912	0.22681	0.11484	0.039663	0.038486		0.26527	0.42703	0.62646	0.55545	0.084945	0.19378	0.063275	0.11631	0.15696	0.20665	0.038763	0.079266
	11		0.48112	0.39704	0.88113	0.98482	0.042471	0.07565	0.095333	0.1015	0.22631	0.3704	0.01211	0.046599		0.40131	0.49702	0.65205	0.31469	0.099471	0.1187	0.084724	0.078396	0.23608	0.12768	0.035516	0.031822		0.11112	0.35373	0.2208	0.49321	0.08822	0.10785	0.037848	0.10356	0.056884	0.21723	0.027996	0.036181
InceptionResnet-v2	1		0.63512	0.52043	0.76056	0.58786	0.034225	0.047866	0.12573	0.11177	0.31404	0.25254	0.019687	0.027903		0.7836	0.96345	1.0302	0.3282	0.055692	0.063502	0.1124	0.21779	0.28989	0.083769	0.020117	0.01927		0.34386	0.6527	0.66055	0.3317	0.12042	0.042609	0.077538	0.13778	0.15486	0.089142	0.035989	0.012196
	2		0.90591	0.77968	0.81887	0.5025	0.055418	0.058742	0.098554	0.12347	0.33605	0.20302	0.0088866	0.014613		0.86296	1.1746	1.0332	0.42281	0.097699	0.091107	0.14036	0.26797	0.27926	0.10955	0.034434	0.022768		1.1144	1.2672	1.4574	0.34789	0.043139	0.10009	0.15486	0.25983	0.31994	0.098189	0.015146	0.057781
	3		0.88711	0.75369	0.78821	0.41686	0.043314	0.040565	0.095319	0.1242	0.3312	0.17333	0.0092443	0.011792		0.84016	1.1488	0.9582	0.38089	0.090021	0.074112	0.13511	0.26282	0.25579	0.098615	0.031516	0.017582		0.95641	1.2071	1.5012	0.33855	0.052786	0.077588	0.13566	0.23269	0.2996	0.10917	0.018853	0.042356
	4		0.74219	0.6727	0.79461	0.43072	0.030127	0.034592	0.098884	0.1121	0.32061	0.18271	0.013764	0.024904		0.70136	0.96015	0.94963	0.31545	0.058366	0.051401	0.086431	0.22704	0.26361	0.086125	0.017174	0.013634		1.0024	1.1922	1.3407	0.33861	0.020601	0.11009	0.1498	0.25127	0.29826	0.098626	0.00736	0.054797
	5		0.17862	0.15517	0.38046	0.65344	0.040535	0.077789	0.064995	0.056622	0.23431	0.2402	0.014695	0.042073		0.50163	0.67208	0.64332	0.31428	0.062071	0.046609	0.091536	0.15851	0.19964	0.11351	0.021464	0.016176		0.26351	0.57058	0.5508	0.56841	0.080165	0.14281	0.090289	0.12233	0.093842	0.22093	0.033709	0.065798
	6		0.33074	0.48226	0.49291	0.87458	0.076697	0.15576	0.087875	0.11289	0.15053	0.41629	0.03035	0.035715		0.1815	0.30512	0.22275	0.18262	0.095374	0.12903	0.048786	0.074094	0.085759	0.068186	0.043271	0.043572		0.088263	0.34219	0.21255	0.47656	0.082426	0.090292	0.03505	0.08982	0.056666	0.21646	0.032446	0.034815
	7		0.32007	0.54841	0.56387	0.60863	0.072267	0.075277	0.076976	0.13002	0.16757	0.26558	0.026651	0.057375		0.14393	0.29354	0.20786	0.1831	0.087357	0.1176	0.037807	0.070373	0.076688	0.067913	0.040904	0.041228		0.093164	0.33305	0.17616	0.49984	0.10475	0.11349	0.032251	0.11196	0.051913	0.22127	0.043005	0.03846
Mobilenet-v2	1		0.59476	0.40478	0.72462	0.5569	0.034998	0.066727	0.12806	0.11739	0.32111	0.21418	0.022032	0.035546		0.67822	0.76757	0.96685	0.33246	0.062649	0.05496	0.10691	0.17173	0.29592	0.093774	0.018196	0.017298		0.31398	0.44372	0.54209	0.4648	0.033494	0.099159	0.088361	0.062583	0.15807	0.13657	0.010883	0.057206
	2		0.70651	0.59314	0.72844	0.46208	0.033718	0.043038	0.10738	0.10982	0.31476	0.22048	0.017566	0.031038		0.74852	0.98772	0.98725	0.33977	0.051549	0.04989	0.092518	0.23415	0.27956	0.093145	0.014521	0.017699		0.88887	0.95244	1.0219	0.30097	0.059898	0.12098	0.13455	0.20924	0.2503	0.091436	0.019687	0.067202
	3		0.464	0.37437	0.63297	0.39527	0.027856	0.049174	0.10566	0.094093	0.30016	0.16201	0.01063	0.030192		0.74642	0.98765	0.96587	0.35814	0.05809	0.054321	0.10236	0.22832	0.28039	0.09298	0.015653	0.01462		1.0935	1.1303	1.3894	0.40112	0.010197	0.1346	0.15486	0.25807	0.30659	0.11256	0.0027763	0.083101
	4		0.52388	0.36891	0.58895	0.36919	0.045769	0.039958	0.077269	0.085463	0.24331	0.08735	0.014678	0.016808		0.70815	0.71603	0.87866	0.24187	0.043777	0.044833	0.12087	0.17636	0.1947	0.076661	0.014613	0.020389		0.91165	0.96954	1.3576	0.27202	0.032649	0.11602	0.12923	0.19913	0.27633	0.091067	0.012177	0.057737
	5		0.55612	0.40049	0.74542	0.3863	0.066265	0.09439	0.089631	0.086993	0.28376	0.1891	0.019597	0.039565		0.69613	0.80788	0.88694	0.28703	0.051264	0.056652	0.11499	0.1846	0.21496	0.10934	0.017852	0.021042		0.93169	0.90145	1.6055	0.34316	0.073414	0.15476	0.12533	0.19084	0.33022	0.13516	0.020407	0.076587
	6		0.34677	0.27588	0.52098	0.47339	0.033445	0.07346	0.084862	0.080433	0.27503	0.1737	0.011883	0.046137		0.39113	0.4871	0.50345	0.2814	0.058557	0.030179	0.095198	0.13515	0.13358	0.1283	0.015965	0.010613		0.59295	0.55588	1.1785	0.38243	0.10376	0.20746	0.086432	0.10937	0.23348	0.11483	0.040826	0.046646
	7		0.22158	0.17348	0.46045	0.64144	0.13715	0.18681	0.10244	0.075225	0.2618	0.31043	0.02611	0.061146		0.24252	0.3558	0.39013	0.2722	0.070049	0.027167	0.07606	0.090228	0.14101	0.10746	0.018436	0.0073146		0.42521	0.43843	0.95209	0.32377	0.11849	0.24281	0.077248	0.075645	0.23926	0.14356	0.038309	0.056427
	8		0.13797	0.14538	0.3528	0.6409	0.026081	0.069627	0.063512	0.067552	0.21649	0.25021	0.0096281	0.037001		0.35143	0.26954	0.4605	0.45519	0.14027	0.25586	0.12111	0.049644	0.12876	0.14389	0.067586	0.050991		0.14707	0.19793	0.63981	0.54389	0.16574	0.40886	0.03683	0.075228	0.21644	0.16982	0.050671	0.075073
	9		0.16242	0.16369	0.42531	0.55171	0.053059	0.11433	0.069474	0.064492	0.23113	0.18136	0.01401	0.046485		0.41302	0.4257	0.53714	0.35503	0.12102	0.19667	0.11421	0.086863	0.15742	0.12565	0.062652	0.04274		0.094282	0.13276	0.51974	0.5731	0.17111	0.43345	0.03388	0.061789	0.17724	0.14786	0.047406	0.076873
	10		0.39345	0.32869	0.59656	0.71886	0.11178	0.14934	0.082964	0.082046	0.21523	0.33223	0.030004	0.079546		0.42037	0.40682	0.55018	0.36518	0.11217	0.18769	0.12115	0.07911	0.1596	0.12612	0.059693	0.042104		0.071701	0.10208	0.407	0.69278	0.16968	0.44665	0.028909	0.04937	0.13379	0.16084	0.044615	0.098482
Resenet-18	1		0.85746	0.80737	0.91352	1.0313	0.051162	0.081443	0.093645	0.12045	0.3085	0.33514	0.015841	0.026978		0.95086	1.2133	1.1891	0.42104	0.063443	0.10023	0.14972	0.26913	0.31805	0.12115	0.026405	0.019154		0.16466	0.13667	0.31651	0.24279	0.070484	0.050965	0.095482	0.057447	0.18563	0.069475	0.022265	0.022437
	2		0.53166	0.47772	0.70345	0.69361	0.029183	0.053898	0.13264	0.12542	0.32087	0.31826	0.016787	0.021701		0.60545	0.86164	0.86648	0.38234	0.06	0.052584	0.08522	0.20218	0.2788	0.11493	0.014926	0.016572		0.52191	0.78354	0.95907	0.39817	0.080778	0.078641	0.11537	0.13419	0.21476	0.14071	0.026767	0.043091
	3		0.50804	0.4589	0.58154	0.36074	0.033175	0.032378	0.093559	0.081695	0.27733	0.16049	0.014863	0.019031		0.5524	0.79079	0.72087	0.37745	0.12619	0.072367	0.087105	0.19283	0.20573	0.10931	0.041661	0.021259		0.89053	1.0132	1.4614	0.43465	0.026341	0.11718	0.13016	0.21116	0.26722	0.16131	0.012547	0.076512
	4		0.3495	0.35385	0.5897	0.52866	0.0464	0.035712	0.068415	0.075638	0.2124	0.1251	0.01762	0.012715		0.57878	0.62441	0.71709	0.28729	0.067718	0.02847	0.10724	0.15549	0.17426	0.1134	0.018593	0.0074808		0.69216	0.7064	1.304	0.42131	0.05222	0.14505	0.095962	0.14046	0.26498	0.16603	0.020029	0.068588
	5		0.18876	0.26195	0.37831	0.46952	0.048757	0.095657	0.060304	0.058839	0.16135	0.13929	0.013458	0.032482		0.22618	0.27201	0.34748	0.2674	0.10906	0.1425	0.07151	0.037359	0.13186	0.07641	0.045969	0.045168		0.073171	0.30663	0.36373	0.53127	0.17517	0.34339	0.024665	0.168	0.11962	0.22958	0.050927	0.080421
	6		0.26237	0.31647	0.48823	0.60684	0.10481	0.12494	0.080042	0.068781	0.18556	0.21429	0.022315	0.060911		0.26582	0.40949	0.39686	0.23659	0.10086	0.11286	0.068783	0.059004	0.16753	0.081319	0.038757	0.031627		0.080269	0.23572	0.19324	0.69904	0.15587	0.2271	0.036558	0.087754	0.060945	0.26311	0.072726	0.069035
Resenet-50	1		0.82235	0.79677	0.83858	1.0071	0.042585	0.062562	0.09075	0.11885	0.30246	0.33209	0.013138	0.021995		0.96257	1.2396	1.2	0.40293	0.060096	0.10042	0.15621	0.27452	0.32254	0.11804	0.026115	0.018247		0.17115	0.13411	0.31077	0.2612	0.073488	0.04834	0.10377	0.051047	0.17177	0.07588	0.023871	0.020416
	2		0.60435	0.53473	0.72669	0.50328	0.026043	0.038837	0.11894	0.11253	0.31138	0.23828	0.012679	0.018497		0.68237	0.90736	0.93433	0.36412	0.061393	0.055231	0.097651	0.209	0.28118	0.099454	0.016882	0.015576		0.8436	1.0534	1.1575	0.44084	0.028892	0.10282	0.14766	0.20672	0.26266	0.11845	0.009055	0.061692
	3		0.59974	0.44392	0.74545	0.48923	0.033018	0.058086	0.12009	0.11047	0.32382	0.20286	0.018678	0.033019		0.65877	0.78129	0.90764	0.33771	0.068003	0.050353	0.10937	0.17973	0.27257	0.095904	0.018013	0.013756		0.75709	0.64592	0.86314	0.48075	0.038921	0.15811	0.13948	0.15294	0.21596	0.13063	0.016692	0.10178
	4		0.45355	0.30772	0.6372	0.41846	0.029558	0.057582	0.093262	0.073796	0.29601	0.17698	0.012848	0.036533		0.4205	0.53406	0.54255	0.31751	0.1147	0.032157	0.086892	0.14617	0.16944	0.11794	0.032954	0.0099362		0.65555	0.54414	1.0382	0.27063	0.039395	0.15263	0.084328	0.1061	0.24909	0.1124	0.014561	0.062454
	5		0.14697	0.15162	0.24266	0.42506	0.073459	0.13681	0.050998	0.054675	0.10964	0.1811	0.022164	0.046617		0.16079	0.19853	0.19145	0.33602	0.15099	0.24702	0.050788	0.042766	0.073592	0.11084	0.061158	0.055192		0.047509	0.25803	0.28309	0.84543	0.18309	0.41527	0.025382	0.16881	0.12192	0.24302	0.072515	0.094802
	6		0.30942	0.36518	0.54728	0.72751	0.11628	0.1304	0.079799	0.089077	0.17836	0.31274	0.031122	0.086945		0.21221	0.28028	0.22616	0.33968	0.16166	0.29123	0.060484	0.057067	0.084208	0.10906	0.067549	0.055852		0.076138	0.24606	0.095386	0.58784	0.10606	0.12283	0.029427	0.074366	0.026846	0.25235	0.05319	0.046625
Resnet-101	1		0.82235	0.79677	0.83858	1.0071	0.042585	0.062562	0.09075	0.11885	0.30246	0.33209	0.013138	0.021995		0.89323	1.0755	1.1471	0.40282	0.069226	0.081347	0.12959	0.23605	0.29637	0.12717	0.027539	0.017535		0.15854	0.13342	0.32571	0.2455	0.066394	0.047317	0.094823	0.048514	0.17422	0.082404	0.022641	0.0201
	2		0.64583	0.55433	0.76763	0.54131	0.029069	0.041203	0.12064	0.11329	0.31585	0.24415	0.016396	0.021619		0.70694	0.91308	0.98239	0.36588	0.061652	0.061936	0.10034	0.2098	0.28953	0.097299	0.018885	0.017807		0.86117	1.0557	1.168	0.42518	0.035589	0.098922	0.14798	0.20634	0.25695	0.11893	0.013405	0.060675
	3		0.46025	0.38401	0.63923	0.39427	0.025281	0.042756	0.10866	0.097316	0.3014	0.17193	0.010178	0.024292		0.55022	0.84102	0.7302	0.37951	0.092574	0.049629	0.081591	0.20793	0.2191	0.11579	0.026	0.014806		0.95235	1.0722	1.2871	0.44919	0.014828	0.12927	0.14948	0.23373	0.27046	0.12408	0.0038493	0.075277
	4		0.36611	0.34684	0.53767	0.51607	0.03887	0.062796	0.088538	0.069567	0.27771	0.18143	0.016824	0.027866		0.5147	0.65791	0.74976	0.28833	0.064482	0.034861	0.081627	0.16749	0.21515	0.10536	0.020806	0.0094533		0.55745	0.75437	0.96969	0.41712	0.029503	0.11122	0.11851	0.14929	0.17992	0.15294	0.0084182	0.060148
	5		0.13891	0.20216	0.31079	0.68485	0.02081	0.034647	0.058176	0.063759	0.13345	0.30892	0.0086405	0.015629		0.15259	0.18918	0.15767	0.36647	0.16156	0.28753	0.048441	0.048205	0.060393	0.12619	0.06675	0.061978		0.27285	0.32397	0.88973	0.67237	0.14993	0.38239	0.069245	0.07062	0.23029	0.17752	0.049363	0.095332
	6		0.34454	0.43757	0.61844	0.61338	0.070778	0.092741	0.080182	0.08882	0.19981	0.19711	0.017459	0.059014		0.33024	0.48422	0.38003	0.23751	0.13056	0.21254	0.065905	0.10474	0.11788	0.080588	0.052599	0.044511		0.2185	0.47467	0.38412	0.63043	0.12847	0.28053	0.073359	0.1147	0.080659	0.23179	0.056304	0.10171
Squeezenet	1		0.94684	0.75528	0.78352	0.43894	0.048813	0.054096	0.099721	0.12914	0.30329	0.20777	0.021785	0.016531		1.0303	1.1376	1.1772	0.31983	0.044797	0.076994	0.18712	0.2491	0.27719	0.11291	0.018891	0.029773		0.1365	0.1074	0.30438	0.21454	0.059644	0.064643	0.080242	0.036481	0.19529	0.069553	0.021604	0.029689
	2		0.87625	0.6651	1.0064	0.49756	0.058552	0.040108	0.09582	0.10594	0.30866	0.15065	0.031563	0.016364		0.95477	1.1905	1.0959	0.37585	0.057822	0.077505	0.16706	0.26397	0.27778	0.11394	0.02392	0.017414		0.81211	1.0623	1.2951	0.3378	0.084573	0.089511	0.12614	0.2072	0.26062	0.12317	0.029953	0.043128
	3		0.63231	0.43183	0.65956	0.51046	0.14375	0.14895	0.074874	0.093734	0.25897	0.19046	0.035518	0.035524		0.89981	1.0519	0.98715	0.23055	0.058425	0.086963	0.12495	0.22216	0.20948	0.080926	0.027867	0.037731		0.95813	1.0821	1.4	0.27667	0.079491	0.10917	0.13953	0.22764	0.28969	0.091519	0.024516	0.046636
	4		0.25912	0.18411	0.44707	1.0054	0.36246	0.40489	0.048421	0.059	0.15241	0.50617	0.044849	0.077929		0.66731	0.77485	0.77364	0.20549	0.13155	0.18323	0.11425	0.17022	0.23299	0.076565	0.056871	0.048572		0.43594	0.45145	0.95467	0.43081	0.066066	0.16357	0.087606	0.084352	0.18526	0.10873	0.021204	0.048486
	5		0.14673	0.2535	0.35149	0.831	0.19198	0.21523	0.042737	0.07428	0.11754	0.34296	0.042393	0.063867		0.48038	0.5532	0.55853	0.23115	0.18495	0.26208	0.096536	0.11373	0.19235	0.077872	0.07184	0.054724		0.060901	0.13137	0.44177	0.55767	0.12539	0.27196	0.025033	0.10162	0.15772	0.14454	0.027908	0.061538
Vgg-16	1		0.7619	0.69187	0.79737	0.8546	0.040669	0.062834	0.11597	0.095233	0.3056	0.37144	0.020402	0.023159		0.85786	0.98694	1.1134	0.41125	0.056157	0.069473	0.11738	0.22125	0.29088	0.12663	0.019465	0.017317		0.16542	0.14998	0.30915	0.38969	0.10384	0.11465	0.1073	0.043151	0.15736	0.1052	0.036453	0.043506
	2		0.91286	0.70064	0.8028	0.34371	0.05132	0.049258	0.11395	0.12769	0.30997	0.13416	0.02957	0.021903		1.0016	1.1036	1.0662	0.24394	0.047951	0.062805	0.16996	0.24207	0.23386	0.062597	0.021511	0.021864		0.78438	1.0094	1.2812	0.36809	0.10403	0.11732	0.12427	0.19105	0.24832	0.15118	0.0329	0.053842
	3		0.63386	0.48439	0.79113	0.59163	0.13656	0.12386	0.074852	0.091198	0.26793	0.21939	0.03363	0.033531		0.82733	0.99944	0.86693	0.21781	0.057438	0.083089	0.14261	0.21902	0.20793	0.084536	0.026607	0.037061		1.155	1.2383	1.6238	0.31886	0.053291	0.11352	0.14725	0.26695	0.33175	0.12087	0.017262	0.06887
	4		0.59655	0.37311	0.68425	0.55556	0.23748	0.24156	0.060169	0.08009	0.23467	0.24339	0.041899	0.0547		0.73766	0.82671	0.8848	0.24182	0.062794	0.10385	0.12991	0.18673	0.21303	0.093684	0.031491	0.036692		1.106	1.1533	1.5747	0.25885	0.068745	0.12186	0.14887	0.25817	0.32577	0.097389	0.019325	0.057426
	5		0.14144	0.10756	0.28333	0.44672	0.14997	0.22517	0.043704	0.037282	0.11314	0.22344	0.034466	0.033239		0.53003	0.43883	0.67094	0.37405	0.096562	0.16387	0.12715	0.08547	0.16455	0.12522	0.047203	0.041086		0.7525	0.70617	1.3048	0.38634	0.04485	0.14928	0.11603	0.16749	0.31144	0.15618	0.014028	0.07321
	6		0.15616	0.14845	0.2845	0.45357	0.089496	0.14972	0.041333	0.058767	0.1012	0.19158	0.033788	0.028547		0.41504	0.40307	0.58708	0.34833	0.127	0.205	0.10551	0.063071	0.17488	0.11654	0.056104	0.049433		0.36672	0.29884	1.171	0.51061	0.097002	0.25222	0.06838	0.076004	0.34505	0.16097	0.03076	0.047036
	7		0.19088	0.18515	0.34292	0.51016	0.096702	0.18333	0.053793	0.058902	0.15238	0.23016	0.027202	0.058665		0.46804	0.49208	0.65626	0.34052	0.099117	0.16173	0.10789	0.089471	0.19869	0.10926	0.045914	0.042395		0.23323	0.34015	0.94422	0.46607	0.099524	0.23504	0.048215	0.078505	0.27881	0.18326	0.039046	0.061082
	8		0.32263	0.37988	0.50494	0.55756	0.08823	0.12048	0.072249	0.084734	0.16199	0.24571	0.021166	0.082295		0.33026	0.3978	0.50261	0.32271	0.12343	0.21641	0.08549	0.062921	0.17089	0.10303	0.05296	0.051193		0.099088	0.30869	0.29927	0.5675	0.10672	0.23786	0.031972	0.14804	0.085719	0.23499	0.042131	0.093037
vgg-19	1		0.70062	0.53533	0.78323	0.68202	0.051051	0.070036	0.12586	0.11263	0.31266	0.29982	0.033228	0.028335		0.81985	0.86516	1.0763	0.3695	0.059881	0.070011	0.11625	0.19018	0.2939	0.11307	0.022346	0.022295		0.1521	0.13104	0.22932	0.39099	0.097705	0.12979	0.089116	0.039264	0.10345	0.10107	0.036045	0.045337
	2		0.87743	0.66694	0.88254	0.36393	0.046042	0.041939	0.10291	0.10881	0.30995	0.14528	0.025707	0.021456		0.90783	1.0824	1.0231	0.3186	0.057407	0.060309	0.14568	0.24195	0.23616	0.088859	0.024592	0.013924		0.70204	0.95099	1.0969	0.39764	0.081251	0.087355	0.12844	0.17212	0.22424	0.13763	0.028071	0.049458
	3		0.62451	0.46734	0.72515	0.54854	0.12911	0.1173	0.072566	0.096064	0.26385	0.19252	0.034284	0.029305		0.75191	0.96679	0.92388	0.23073	0.042279	0.065403	0.12647	0.22222	0.22187	0.086559	0.016364	0.028015		1.1214	1.1322	1.5287	0.29024	0.067046	0.13872	0.14224	0.24553	0.3174	0.10909	0.018994	0.071819
	4		0.66593	0.37676	0.68852	0.517	0.20924	0.21196	0.072081	0.080243	0.25775	0.2863	0.044491	0.064124		0.79258	0.84547	0.99406	0.24861	0.048062	0.083613	0.14276	0.18865	0.22417	0.09251	0.021263	0.034694		1.1324	1.0756	1.5277	0.21667	0.061955	0.13271	0.1645	0.25352	0.33916	0.084734	0.01571	0.068806
	5		0.095083	0.076007	0.28952	0.57749	0.18158	0.26478	0.045459	0.033931	0.16043	0.32747	0.031566	0.04696		0.76474	0.91328	0.93542	0.2759	0.067477	0.079628	0.12479	0.20466	0.25137	0.088067	0.02958	0.027394		0.42121	0.61686	1.1864	0.47486	0.079338	0.14546	0.089066	0.12334	0.26251	0.22258	0.034818	0.06201
	6		0.11953	0.13548	0.16617	0.39117	0.091404	0.10734	0.036016	0.055242	0.063149	0.24474	0.026997	0.039937		0.51597	0.63288	0.72374	0.32442	0.072895	0.089888	0.096315	0.13534	0.21883	0.11552	0.031922	0.02671		0.33631	0.56765	1.1868	0.55031	0.11054	0.18805	0.074341	0.10691	0.26681	0.24677	0.046163	0.063986
	7		0.073169	0.097192	0.22233	0.50143	0.13993	0.23067	0.031298	0.025897	0.12836	0.21536	0.034384	0.05172		0.33676	0.68352	0.53169	0.38474	0.052406	0.036415	0.06261	0.16835	0.1825	0.15221	0.011575	0.0057272		0.27534	0.51337	0.9182	0.60155	0.088166	0.1778	0.070178	0.099333	0.214	0.25079	0.043727	0.070236
	8		0.20786	0.29184	0.46849	0.6385	0.098393	0.12816	0.067446	0.063507	0.15614	0.24331	0.020705	0.065452		0.42981	0.73027	0.56977	0.21817	0.06621	0.1108	0.068151	0.17298	0.18772	0.070087	0.030963	0.034154		0.13102	0.36167	0.47942	0.68793	0.15218	0.22062	0.048651	0.099008	0.12025	0.32912	0.063417	0.089292
Xception	1		0.76774	0.56595	0.65152	0.60967	0.046366	0.047339	0.097956	0.091697	0.26621	0.27661	0.02838	0.020425		0.84485	1.0009	1.1265	0.38902	0.060729	0.077614	0.12045	0.22384	0.31903	0.092068	0.023274	0.023373		0.1679	0.19164	0.34448	0.21772	0.055671	0.049172	0.087416	0.057333	0.17092	0.08673	0.022074	0.023525
	2		0.79535	0.61836	0.78826	0.40949	0.038405	0.033884	0.090282	0.10628	0.30487	0.16892	0.020425	0.020279		0.85495	1.032	1.0684	0.33071	0.053101	0.063053	0.12458	0.23629	0.27264	0.077958	0.017881	0.01548		1.1035	1.1845	1.5369	0.31595	0.057095	0.12653	0.14392	0.249	0.31488	0.10559	0.019749	0.069204
	3		0.8202	0.65085	0.84795	0.34091	0.068708	0.074453	0.10333	0.093887	0.32926	0.11926	0.017947	0.017683		0.68061	0.84367	0.90026	0.29019	0.1055	0.076419	0.088254	0.20389	0.24492	0.062759	0.036303	0.019222		0.90334	0.83111	0.8805	0.27464	0.053147	0.14078	0.14107	0.20995	0.25028	0.066152	0.018184	0.054101
	4		0.49457	0.35603	0.58715	0.27282	0.037587	0.035871	0.08654	0.066829	0.26516	0.09994	0.016715	0.02169		0.45672	0.44405	0.57744	0.30394	0.09563	0.024642	0.10158	0.11846	0.12846	0.13357	0.026413	0.0098965		0.52513	0.66087	1.1167	0.34763	0.027671	0.073801	0.098304	0.14774	0.23104	0.13759	0.0073178	0.042847
	5		0.54701	0.41838	0.88959	0.41132	0.038012	0.032126	0.074299	0.069015	0.26295	0.11406	0.013301	0.01437		0.46625	0.50719	0.6115	0.34894	0.12589	0.029985	0.1042	0.12694	0.13248	0.13929	0.034132	0.012185		0.53814	0.79164	0.84771	0.34934	0.036671	0.11209	0.12784	0.17315	0.1785	0.13047	0.01111	0.052352
	6		0.28269	0.40307	0.42498	0.42059	0.059907	0.061367	0.052727	0.080974	0.14711	0.13337	0.018951	0.018468		0.87413	1.1105	1.0351	0.40898	0.061912	0.064989	0.1435	0.24463	0.26427	0.14307	0.02259	0.015595		0.19284	0.524	0.39807	0.46444	0.083749	0.13354	0.08394	0.13303	0.089188	0.16641	0.022142	0.046742
	7		0.32046	0.51057	0.45548	0.54424	0.17382	0.21426	0.077405	0.12713	0.14888	0.21848	0.052738	0.042115		0.21762	0.51707	0.36915	0.29662	0.054427	0.065076	0.042637	0.11888	0.15174	0.10825	0.018865	0.020253		0.090096	0.30249	0.28442	0.39003	0.08166	0.073327	0.033262	0.097961	0.087673	0.16421	0.026565	0.02187
	8		0.43303	0.70149	0.5519	0.38251	0.03202	0.050612	0.072485	0.15146	0.23971	0.087541	0.011942	0.018088		0.36494	0.78869	0.56626	0.4056	0.038199	0.044203	0.082076	0.20322	0.20596	0.13957	0.010525	0.012213		0.13355	0.40556	0.25892	0.42348	0.085722	0.10886	0.053081	0.12186	0.071991	0.17491	0.023233	0.031685

## Sheet: Figure 5
Since rotations and flips preserve distances on these MDS plots, to make the MDS plots more informative and to see how the representational structure evolved across brain regions and CNN layers, for the MDS plots shown in the figures and supplementary figures, we manually rotated and/or flipped each MDS plot when necessary. The coordinates provided here are from the unrotated and/or unflipped MDS…
Figure 5A											Figure 5B											Figure 5C
System Name		Layer 1		Layer 2		Layer N-1		Layer N			System Name		Layer 1		Layer 2		Layer N-1		Layer N			System Name		Layer 1		Layer 2		Layer N-1		Layer N
		X	Y	X	Y	X	Y	X	Y				X	Y	X	Y	X	Y	X	Y				X	Y	X	Y	X	Y	X	Y
Brain	Body (burgundy)	-0.0954	0.0029	-0.0689	0.0292	-0.1478	-0.0829	-0.0777	-0.1503		Brain	Body (burgundy)	-0.0436	-0.0265	-0.0572	-0.0309	-0.1438	-0.0765	0.0663	-0.1413		Brain	Shape 1 (burgundy)	0.0321	-0.0552	0.0577	-0.0023	-0.0649	-0.0028	-0.0628	0.0497
(Exp 1)	Car (red)	0.1563	-0.0806	0.1056	0.1219	0.0878	0.0546	0.0457	0.086		(Exp 1)	Car (red)	0.1109	-0.0478	0.0948	-0.0785	0.0797	0.0469	-0.0517	0.0809		(Exp 3)	Shape 2 (red)	0.0199	0.1146	-0.078	0.0881	0.0659	0.0595	0.1086	0.0103
	Cat (orange)	-0.0413	-0.0122	-0.0531	-0.0068	-0.1166	0.0147	-0.1183	-0.0204			Cat (orange)	-0.0456	-0.0031	-0.0617	0.0001	-0.1236	0.0133	0.1179	-0.0236			Shape 3 (orange)	-0.0745	0.0282	-0.0465	-0.0494	0.0186	0.0161	-0.0018	-0.037
	Chair (green)	-0.1169	0.0634	-0.0649	-0.0647	0.0684	-0.0825	0.1594	-0.0703			Chair (green)	-0.0737	0.0335	-0.0199	0.049	0.0728	-0.0836	-0.1593	-0.0449			Shape 4 (green)	0.0407	0.0117	0.0394	0.0158	0.0881	-0.0462	0.0815	-0.0136
	Elephant (cyan)	-0.1062	-0.0223	-0.1127	-0.0445	-0.1004	-0.0259	-0.0888	-0.0617			Elephant (cyan)	-0.0424	-0.0316	-0.0779	-0.0052	-0.0914	-0.0259	0.0819	-0.0577			Shape 5 (cyan)	0.0535	-0.0203	0.0357	0.0332	0.0383	-0.0422	0.0142	-0.0604
	Face (blue)	-0.0744	-0.0195	-0.0745	0.0127	-0.0388	0.1859	-0.172	0.169			Face (blue)	-0.0663	-0.0033	-0.054	0.0167	-0.029	0.1877	0.1894	0.1454			Shape 6 (blue)	0.0967	-0.007	0.0803	0.0201	-0.0365	-0.025	-0.071	0.03
	House (purple)	0.1128	-0.0899	0.053	0.0568	0.1894	-0.0104	0.1975	0.099			House (purple)	0.0896	-0.0372	0.0664	-0.0424	0.1784	-0.0034	-0.1804	0.0945			Shape 7 (purple)	-0.0405	-0.0547	-0.0157	-0.0432	-0.0461	-0.0195	-0.0581	-0.01
	Scissor (fuchsia)	0.1651	0.1581	0.2154	-0.1045	0.058	-0.0535	0.0543	-0.0513			Scissor (fuchsia)	0.0711	0.116	0.1095	0.0911	0.0569	-0.0584	-0.0641	-0.0532			Shape 8 (fuchsia)	-0.0579	-0.0447	-0.0093	-0.0618	-0.0746	0.0139	-0.0672	-0.03
Brain	Body (burgundy)	-0.0726	0.016	-0.0718	0.0048	-0.0879	-0.0966	0.0366	-0.0991		Alexnet	Body (burgundy)	-0.0251	0.0109	-0.0234	0.0294	-0.0302	0.0776	-0.0225	-0.0718			Shape 9 (grey)	-0.0701	0.0273	-0.0636	-0.0005	0.0111	0.0462	0.0565	0.0609
(Exp 3)	Car (red)	0.1212	-0.105	0.1269	-0.1083	0.0697	0.0593	-0.0292	0.0748			Car (red)	0.107	-0.0298	0.1332	-0.0848	0.1676	-0.0112	-0.1562	0.0157		Alexnet	Shape 1 (burgundy)	-0.0093	-0.0556	-0.0441	0.0391	-0.1195	0.1486	-0.1279	0.0714
	Cat (orange)	-0.0506	0.0035	-0.0703	0.031	-0.113	0.0017	0.0936	-0.0159			Cat (orange)	-0.0136	-0.0142	-0.0404	-0.0048	-0.0586	-0.0654	0.1728	0.0712			Shape 2 (red)	-0.089	0.0541	-0.1229	-0.0264	-0.1539	-0.1265	-0.0966	-0.1413
	Chair (green)	-0.0917	0.0876	-0.0445	0.052	0.0846	-0.0362	-0.1432	-0.0178			Chair (green)	-0.049	0.0574	-0.0477	0.098	-0.0394	0.105	-0.0526	-0.0441			Shape 3 (orange)	0.0333	0.0079	0.0821	0.0279	0.1939	-0.1239	0.2567	-0.0828
	Elephant (cyan)	-0.0899	-0.0392	-0.1109	0.0063	-0.0903	-0.0408	0.0586	-0.0383			Elephant (cyan)	-0.0984	-0.0127	-0.1231	0.0293	-0.1449	-0.0547	0.228	0.055			Shape 4 (green)	-0.1039	0.0629	-0.1559	-0.0533	-0.1619	-0.122	-0.1209	-0.1355
	Face (blue)	-0.0888	0.0026	-0.0652	-0.023	-0.082	0.154	0.181	0.079			Face (blue)	-0.0571	-0.0617	-0.1153	-0.0902	-0.1447	-0.0682	0.0979	-0.0786			Shape 5 (cyan)	-0.0262	-0.1589	0.0502	0.1915	0.2386	-0.1206	0.3126	-0.0727
	House (purple)	0.0769	-0.1017	0.0454	-0.0739	0.1456	0.0357	-0.124	0.1195			House (purple)	0.0803	-0.0603	0.0782	-0.1068	0.1681	-0.1704	-0.1632	0.2233			Shape 6 (blue)	-0.1295	-0.05	-0.1523	0.0761	-0.1443	0.1079	-0.1299	0.038
	Scissor (fuchsia)	0.1955	0.1362	0.1904	0.111	0.0732	-0.0771	-0.0733	-0.1022			Scissor (fuchsia)	0.0558	0.1103	0.1385	0.1301	0.0822	0.1872	-0.1043	-0.1707			Shape 7 (purple)	0.133	-0.0327	0.1853	-0.0034	0.2659	0.0732	0.1615	0.1965
Alexnet	Body (burgundy)	-0.0376	0.0512	-0.0189	0.0583	-0.087	-0.1585	0.0582	-0.1438		Cornet-S	Body (burgundy)	-0.0109	0.0136	0.0204	-0.0299	0.0846	0.0318	0.0878	0.0883			Shape 8 (fuchsia)	0.1756	0.0098	0.1866	-0.0779	0.0588	0.2389	-0.089	0.2238
	Car (red)	0.2178	-0.0854	0.2163	-0.1338	0.2226	-0.0792	-0.2804	0.0338			Car (red)	0.0432	-0.0013	-0.0794	-0.0366	-0.1852	0.0016	-0.2229	-0.0223			Shape 9 (grey)	0.0159	0.1624	-0.0289	-0.1736	-0.1777	-0.0755	-0.1666	-0.0974
	Cat (orange)	-0.0389	-0.0219	-0.1054	-0.0147	-0.2579	0.0737	0.3596	0.0848			Cat (orange)	-0.0038	-0.0027	0.0083	-0.0105	0.161	0.0611	0.2492	0.0007		Cornet-S	Shape 1 (burgundy)	-0.0044	0.0056	-0.0093	0.0178	-0.233	-0.151	-0.2158	-0.1098
	Chair (green)	-0.1213	0.0828	-0.0861	0.1262	0.1324	-0.0393	-0.1699	-0.0436			Chair (green)	-0.0186	0.0234	0.0359	-0.0509	-0.1165	-0.035	-0.1719	0.0611			Shape 2 (red)	-0.053	-0.0082	-0.0553	0.0175	-0.0288	0.2465	-0.0152	0.2132
	Elephant (cyan)	-0.1805	-0.0615	-0.193	0.018	-0.2484	0.0647	0.3325	0.1856			Elephant (cyan)	-0.042	-0.0076	0.1001	0.049	0.2499	-0.0421	0.3178	-0.1064			Shape 3 (orange)	-0.0011	0.0109	-0.0055	0.0637	0.2634	-0.0183	0.2646	-0.0119
	Face (blue)	-0.1196	-0.0823	-0.1873	-0.0805	-0.2458	0.0632	0.1885	-0.1469			Face (blue)	-0.0258	-0.034	0.0283	0.0515	0.1641	-0.0414	0.1231	-0.0216			Shape 4 (green)	-0.0568	-0.0295	-0.0601	-0.036	-0.0267	0.2287	-0.0264	0.1896
	House (purple)	0.1593	-0.1393	0.1407	-0.2321	0.3111	0.3378	-0.3367	0.2676			House (purple)	0.0396	-0.0342	-0.0884	0.0958	-0.1896	-0.2386	-0.262	-0.2416			Shape 5 (cyan)	-0.0089	0.1159	0.001	0.121	0.2852	-0.0608	0.2873	-0.0476
	Scissor (fuchsia)	0.1208	0.2564	0.2338	0.2585	0.173	-0.2625	-0.1519	-0.2373			Scissor (fuchsia)	0.0183	0.043	-0.0253	-0.0684	-0.1684	0.2627	-0.121	0.2418			Shape 6 (blue)	-0.0614	-0.0153	-0.0822	-0.0799	-0.2358	-0.1062	-0.2192	-0.0799
Cornet-S	Body (burgundy)	-0.0688	-0.0335	-0.0455	0.0514	-0.1683	-0.0457	0.1293	-0.119		Googlenet	Body (burgundy)	0.0254	0.0116	-0.024	0.0377	0.0783	-0.1342	0.0905	-0.1457			Shape 7 (purple)	0.0807	0.0141	0.0844	-0.0133	0.2562	-0.1382	0.2259	-0.1428
	Car (red)	0.1151	-0.0968	0.1167	0.0756	0.2838	0.0003	-0.3051	0.1692			Car (red)	-0.1124	-0.0203	0.1229	-0.0274	-0.1755	0.0966	-0.1496	0.0213			Shape 8 (fuchsia)	0.1109	-0.0314	0.1407	-0.0484	-0.1635	-0.225	-0.1907	-0.1859
	Cat (orange)	-0.0104	0.0038	-0.0332	-0.0171	-0.197	0.0256	0.2262	0.0959			Cat (orange)	0.0082	-0.0184	-0.0303	-0.0066	0.2056	0.0711	0.2365	0.1215			Shape 9 (grey)	-0.0059	-0.0621	-0.0137	-0.0423	-0.117	0.2243	-0.1105	0.175
	Chair (green)	-0.0828	-0.0039	-0.0624	0.0473	0.1312	-0.1677	-0.1368	-0.13			Chair (green)	0.0508	0.0703	-0.0407	0.0742	-0.1587	-0.1139	-0.1778	-0.0725		Googlenet	Shape 1 (burgundy)	-0.0023	0.045	0.0037	0.0532	-0.2302	0.2069	-0.2099	-0.1407
	Elephant (cyan)	-0.0209	0.1398	-0.0987	-0.1356	-0.2742	0.1643	0.3327	0.2185			Elephant (cyan)	0.1198	-0.0068	-0.1127	-0.031	0.2299	0.0138	0.2675	0.076			Shape 2 (red)	-0.0942	-0.0076	-0.1055	-0.0264	-0.12	-0.2227	-0.0693	0.2122
	Face (blue)	-0.0236	0.0821	-0.0605	-0.0767	-0.1214	0.0174	0.0788	-0.1716			Face (blue)	0.0531	-0.0899	-0.0651	-0.0606	0.1878	-0.0196	0.1192	-0.0969			Shape 3 (orange)	0.0441	-0.002	0.0222	0.0245	0.3033	-0.0424	0.2802	0.0189
	House (purple)	0.1866	0.0167	0.2069	-0.0906	0.2832	0.2997	-0.2789	0.1487			House (purple)	-0.0925	-0.0601	0.0811	-0.1053	-0.1624	0.3032	-0.2213	0.3228			Shape 4 (green)	-0.1562	-0.0498	-0.1192	-0.0529	-0.0934	-0.2056	-0.0448	0.1717
	Scissor (fuchsia)	-0.0953	-0.1081	-0.0232	0.1458	0.0628	-0.2939	-0.0462	-0.2117			Scissor (fuchsia)	-0.0525	0.1135	0.0687	0.1191	-0.2051	-0.2171	-0.1651	-0.2265			Shape 5 (cyan)	0.0213	0.2327	0.0188	0.1784	0.3177	-0.0467	0.279	0.0276
Googlenet	Body (burgundy)	-0.0387	0.0539	-0.0375	0.0638	-0.1321	0.0616	-0.1707	-0.0716		Vgg-19	Body (burgundy)	0.0135	0.0063	0.0396	0.0448	0.1098	0.0171	0.1096	-0.0632			Shape 6 (blue)	-0.1924	0.0143	-0.1066	0.054	-0.2235	0.1308	-0.207	-0.0769
	Car (red)	0.2109	-0.1326	0.2096	-0.0278	0.1913	-0.0572	0.2981	0.2714			Car (red)	-0.0137	-0.048	-0.1454	-0.0049	-0.1805	-0.1038	-0.257	0.045			Shape 7 (purple)	0.1603	0.0215	0.1496	-0.0123	0.2725	0.1444	0.2255	-0.1747
	Cat (orange)	-0.0323	-0.0331	-0.0618	-0.0292	-0.1882	-0.075	-0.1381	0.1056			Cat (orange)	-0.0092	0.0138	0.006	0.0092	0.1382	0.0052	0.2551	0.081			Shape 8 (fuchsia)	0.2073	-0.0558	0.1812	-0.0676	-0.0593	0.2335	-0.1227	-0.2024
	Chair (green)	-0.1462	0.0935	-0.0774	0.094	0.1399	0.2108	0.0945	-0.2212			Chair (green)	0.0125	0.0166	0.0634	0.1187	-0.1137	0.0751	-0.1599	-0.0567			Shape 9 (grey)	0.0121	-0.1984	-0.0441	-0.151	-0.1672	-0.1981	-0.131	0.1643
	Elephant (cyan)	-0.1871	-0.0413	-0.1858	-0.0846	-0.2547	-0.0834	-0.2376	0.2465			Elephant (cyan)	0.0775	-0.008	0.208	-0.0674	0.2655	0.0498	0.3287	0.1015		Vgg-19	Shape 1 (burgundy)	-0.0153	-0.0062	-0.01	0.0448	-0.1856	0.1091	-0.2219	-0.0664
	Face (blue)	-0.1057	-0.062	-0.1185	-0.0903	-0.156	-0.0835	-0.16	-0.0943			Face (blue)	-0.0276	0.0525	0.0425	-0.1195	0.1354	-0.0505	0.1097	-0.1227			Shape 2 (red)	-0.0399	-0.0072	-0.102	-0.0046	-0.0895	-0.1538	0.01	0.1651
	House (purple)	0.1256	-0.1529	0.192	-0.1652	0.3026	-0.2989	0.3223	-0.0488			House (purple)	-0.0442	-0.0269	-0.1448	-0.1374	-0.2192	0.2176	-0.25	0.2553			Shape 3 (orange)	0.0097	0.0079	0.0157	0.0366	0.2598	-0.0143	0.2168	-0.0709
	Scissor (fuchsia)	0.1735	0.2744	0.0794	0.2392	0.0972	0.3258	-0.0085	-0.1875			Scissor (fuchsia)	-0.0089	-0.0064	-0.0694	0.1566	-0.1356	-0.2105	-0.1362	-0.2401			Shape 4 (green)	-0.0494	-0.0481	-0.1243	-0.0445	-0.0613	-0.1957	0.0314	0.1767
Vgg-19	Body (burgundy)	-0.0678	-0.0495	-0.0563	0.0647	-0.1602	-0.0241	0.1234	-0.0396														Shape 5 (cyan)	-0.0863	0.1327	0.0417	0.2515	0.2795	-0.0226	0.2366	-0.061
	Car (red)	0.1666	-0.1138	0.2484	-0.0809	0.1668	0.006	-0.2592	0.0936														Shape 6 (blue)	-0.0945	-0.0797	-0.1815	-0.0114	-0.1708	0.0882	-0.2028	-0.0566
	Cat (orange)	-0.0319	-0.0244	-0.0585	-0.0596	-0.1695	-0.0958	0.1913	-0.0418														Shape 7 (purple)	0.0809	0.05	0.1689	-0.0101	0.2194	0.0981	0.1972	-0.1021
	Chair (green)	-0.0927	0.0015	-0.1215	0.1158	0.1538	0.2464	-0.1263	-0.1052														Shape 8 (fuchsia)	0.1354	-0.0004	0.2053	-0.094	-0.1001	0.2314	-0.1936	-0.1471
	Elephant (cyan)	-0.0704	0.1322	-0.211	-0.072	-0.2978	0.1059	0.3272	0.2447														Shape 9 (grey)	0.0595	-0.049	-0.0138	-0.1684	-0.1512	-0.1404	-0.0737	0.1622
	Face (blue)	-0.0472	0.0702	-0.1159	-0.1144	-0.1002	-0.2078	0.106	-0.1454
	House (purple)	0.2146	0.0925	0.1935	-0.1647	0.314	-0.2058	-0.2848	0.1992
	Scissor (fuchsia)	-0.0713	-0.1086	0.1213	0.3111	0.0931	0.1754	-0.0776	-0.2056

## Sheet: Figure 6
			Figure 6A													Figure 6B
Network Name	CNN Layers		Mean						SE							Mean						SE
			V1	V2	V3	V4	LOT	VOT	V1	V2	V3	V4	LOT	VOT		V1	V2	V3	V4	LOT	VOT	V1	V2	V3	V4	LOT	VOT
Alexnet	1		0.89582	0.8118	0.77523	0.13676	0.082951	0.085231	0.051682	0.081576	0.10075	0.069852	0.052071	0.022235		0.38358	0.21424	0.42591	0.20366	0.089015	0.11254	0.14356	0.11489	0.23244	0.11939	0.051455	0.070692
	2		0.82801	0.73105	0.86762	0.27327	0.22669	0.2271	0.054253	0.074085	0.10015	0.11283	0.087087	0.044531		0.32283	0.20687	0.42036	0.33476	0.11592	0.18091	0.14993	0.12627	0.24639	0.20907	0.068662	0.11261
	3		0.26111	0.25208	0.48735	0.29642	0.59206	0.55415	0.027408	0.047495	0.083996	0.08704	0.080992	0.026015		0.12106	0.11892	0.18446	0.32381	0.21837	0.30711	0.065623	0.023496	0.062271	0.1544	0.11268	0.19829
	4		0.11532	0.11602	0.34896	0.33453	0.67506	0.6477	0.017802	0.030121	0.090586	0.12368	0.081918	0.027824		0.094372	0.11593	0.10074	0.2445	0.20234	0.27734	0.055837	0.036892	0.029401	0.09666	0.10522	0.17066
	5		0.086309	0.10401	0.32131	0.24546	0.54422	0.50429	0.018008	0.026864	0.094949	0.11909	0.0781	0.033186		0.09423	0.07129	0.08192	0.24583	0.26301	0.32419	0.054177	0.016511	0.019908	0.10725	0.11813	0.1883
	6		0.015314	0.052039	0.17213	0.14215	0.31835	0.24038	0.0067734	0.015931	0.09003	0.069766	0.070625	0.048144		0.15575	0.15558	0.14234	0.063078	0.22719	0.2299	0.094804	0.069229	0.085468	0.026945	0.15928	0.15565
Cornet-S	1		0.22353	0.16537	0.32592	0.13518	0.063983	0.11703	0.038448	0.043612	0.11013	0.097249	0.020568	0.046819		0.15312	0.2129	0.26463	0.084278	0.11255	0.16245	0.074449	0.058598	0.10402	0.06942	0.084397	0.15667
	2		0.16609	0.12599	0.26177	0.16326	0.086561	0.14322	0.041779	0.038501	0.12284	0.10959	0.033171	0.041385		0.099236	0.1957	0.17568	0.048402	0.076761	0.15474	0.039274	0.068356	0.044747	0.022988	0.049673	0.11819
	3		0.57111	0.5089	0.63946	0.19537	0.22603	0.25407	0.045725	0.074535	0.088945	0.074898	0.072424	0.037385		0.36018	0.25008	0.54125	0.35061	0.16603	0.2464	0.19119	0.14888	0.31567	0.19483	0.075867	0.10675
	4		0.30059	0.30558	0.52744	0.22328	0.41319	0.40728	0.032573	0.045873	0.11561	0.087188	0.060536	0.032021		0.14926	0.05966	0.14279	0.31975	0.34053	0.38542	0.065328	0.02349	0.044377	0.13313	0.12392	0.18527
	5		0.055906	0.11074	0.25103	0.14737	0.22069	0.17367	0.012008	0.020843	0.12726	0.073892	0.068258	0.022986		0.11388	0.052136	0.016681	0.098239	0.33148	0.3532	0.067138	0.018612	0.0074526	0.031509	0.10855	0.1762
	6		0.026548	0.084214	0.16906	0.15593	0.1189	0.048391	0.0090731	0.01998	0.11511	0.066827	0.055921	0.016978		0.11871	0.063794	0.055083	0.023759	0.24683	0.24663	0.053957	0.016733	0.018507	0.0076608	0.1079	0.14658
Densenet-201	1		0.27312	0.24674	0.37824	0.044488	0.056177	0.1333	0.023279	0.043535	0.055373	0.023807	0.020767	0.050983		0.15734	0.20629	0.24895	0.12457	0.13376	0.20022	0.073996	0.050046	0.092438	0.083212	0.10433	0.17996
	2		0.34617	0.29824	0.46539	0.14357	0.13094	0.17671	0.047984	0.054826	0.11661	0.093971	0.043914	0.04978		0.14434	0.13015	0.27732	0.13614	0.11317	0.21607	0.074743	0.059003	0.16135	0.085235	0.06087	0.14536
	3		0.34861	0.2921	0.50078	0.20586	0.2345	0.30358	0.041938	0.056902	0.10658	0.10002	0.054245	0.054842		0.23777	0.14402	0.46991	0.46297	0.30671	0.38086	0.12808	0.10189	0.25182	0.2319	0.11816	0.15921
	4		0.40175	0.38106	0.61122	0.193	0.26793	0.30078	0.03859	0.049174	0.11978	0.08762	0.043043	0.054095		0.11988	0.061671	0.071188	0.12004	0.26729	0.28692	0.065749	0.015789	0.024869	0.053061	0.13032	0.15662
	5		0.38152	0.38905	0.53145	0.17663	0.19945	0.13999	0.03627	0.064149	0.16356	0.10047	0.065074	0.035859		0.077166	0.034596	0.24861	0.13328	0.47364	0.49492	0.048043	0.021146	0.09958	0.0846	0.16372	0.12785
	6		0.092888	0.1297	0.20869	0.20227	0.096258	0.031676	0.029135	0.033684	0.15802	0.14236	0.054835	0.0099797		0.050143	0.068201	0.28805	0.14345	0.49175	0.52028	0.034321	0.046557	0.14592	0.084716	0.1916	0.13013
Googlenet	1		0.93506	0.85849	0.7599	0.2319	0.057938	0.063986	0.076559	0.082357	0.12034	0.13884	0.047278	0.020983		0.27898	0.1697	0.28516	0.10932	0.075511	0.072835	0.11602	0.079552	0.1631	0.082876	0.049816	0.063938
	2		0.58357	0.50712	0.61634	0.17269	0.14613	0.17974	0.049542	0.071606	0.10878	0.091105	0.052396	0.034752		0.24562	0.1652	0.36239	0.23066	0.12266	0.19401	0.11546	0.086257	0.20792	0.14248	0.071146	0.12169
	3		0.44367	0.40842	0.58109	0.22352	0.28048	0.33833	0.039645	0.061678	0.099149	0.095586	0.068114	0.033723		0.22799	0.13849	0.39382	0.4258	0.22279	0.31772	0.11014	0.096298	0.20598	0.2258	0.10868	0.15296
	4		0.21178	0.22795	0.45374	0.18335	0.35864	0.40059	0.019974	0.027844	0.095475	0.079397	0.066529	0.048664		0.11152	0.13067	0.055923	0.069295	0.2335	0.23253	0.05832	0.033878	0.023962	0.021314	0.13509	0.17831
	5		0.12976	0.14747	0.3085	0.16333	0.13844	0.1933	0.021257	0.028641	0.1119	0.088394	0.049432	0.044424		0.091782	0.036837	0.079819	0.11678	0.31535	0.31014	0.046732	0.014043	0.042565	0.046811	0.11949	0.14772
	6		0.034676	0.079338	0.16106	0.17768	0.072686	0.047772	0.0069854	0.022718	0.11051	0.041982	0.038079	0.0069295		0.092776	0.04379	0.06354	0.058747	0.28722	0.25973	0.042843	0.015	0.033256	0.02066	0.10271	0.13668
Inception-v3	1		0.60268	0.55753	0.68866	0.12438	0.11774	0.15618	0.045991	0.064954	0.095855	0.048537	0.053424	0.043915		0.22735	0.15938	0.37073	0.25032	0.15659	0.26248	0.093344	0.08134	0.20285	0.13443	0.077526	0.14779
	2		0.5561	0.47925	0.61647	0.13586	0.14067	0.17847	0.048314	0.069036	0.086866	0.058865	0.060962	0.047807		0.35298	0.25459	0.54919	0.26344	0.10138	0.17385	0.17052	0.14846	0.32028	0.16319	0.054226	0.11937
	3		0.54831	0.45409	0.54852	0.13855	0.12244	0.16053	0.053798	0.070456	0.090402	0.066688	0.058082	0.043013		0.36156	0.24691	0.46472	0.15397	0.047925	0.092284	0.17714	0.14561	0.2918	0.12361	0.026979	0.081084
	4		0.7176	0.65146	0.77156	0.20148	0.19578	0.20443	0.049931	0.0833	0.097659	0.075413	0.0691	0.040637		0.37161	0.2451	0.61195	0.51287	0.1861	0.26607	0.15345	0.13747	0.32061	0.27029	0.098656	0.098104
	5		0.2833	0.24041	0.39747	0.24031	0.2694	0.31153	0.049063	0.052856	0.11131	0.12401	0.065859	0.042395		0.29861	0.17197	0.69454	0.78311	0.55397	0.61902	0.088189	0.074801	0.23768	0.27458	0.18804	0.12911
	6		0.22162	0.19513	0.36428	0.27199	0.26967	0.30017	0.057964	0.042972	0.12455	0.1485	0.060992	0.038574		0.24169	0.10513	0.43036	0.56866	0.41865	0.50733	0.072783	0.056313	0.14393	0.20462	0.12782	0.14346
	7		0.17124	0.14696	0.373	0.31577	0.30797	0.33748	0.056249	0.037972	0.1415	0.16581	0.06195	0.028353		0.095601	0.059531	0.13388	0.23057	0.35948	0.3858	0.04679	0.011488	0.041415	0.089068	0.092995	0.18726
	8		0.079061	0.04235	0.30803	0.3635	0.36386	0.49686	0.028941	0.010212	0.098703	0.12332	0.079286	0.07912		0.099635	0.042646	0.07305	0.052607	0.30276	0.24249	0.042726	0.024658	0.04339	0.022519	0.11578	0.13837
	9		0.15045	0.10169	0.36537	0.54177	0.35652	0.49696	0.039285	0.023039	0.090339	0.11201	0.059578	0.048566		0.07391	0.035618	0.060692	0.17914	0.71909	0.53112	0.03452	0.019813	0.052182	0.087846	0.20684	0.17549
	10		0.50483	0.49212	0.64524	0.12714	0.023881	0.071268	0.048476	0.050312	0.052687	0.05058	0.010816	0.025364		0.090204	0.06253	0.023181	0.084521	0.5127	0.41079	0.036001	0.025862	0.0084757	0.043366	0.15978	0.17374
	11		0.37046	0.38735	0.44886	0.064539	0.021249	0.029848	0.033457	0.04666	0.065372	0.036273	0.0087463	0.010069		0.092091	0.058577	0.01831	0.054858	0.41911	0.35841	0.034468	0.019861	0.0048797	0.02324	0.14416	0.14593
InceptionResnet-v2	1		0.22231	0.17576	0.3372	0.12161	0.090275	0.15143	0.034725	0.046077	0.10531	0.076497	0.031179	0.049171		0.15996	0.19961	0.20146	0.059052	0.12961	0.17302	0.0707	0.068191	0.073273	0.043581	0.1033	0.1558
	2		0.78151	0.71248	0.73972	0.13353	0.08302	0.10316	0.053634	0.089864	0.094724	0.054342	0.050649	0.029902		0.23459	0.16078	0.30889	0.14324	0.10253	0.19266	0.099892	0.088457	0.17465	0.082744	0.062564	0.12403
	3		0.82057	0.72973	0.73185	0.14349	0.088463	0.10345	0.060979	0.088799	0.097081	0.062867	0.059039	0.030533		0.42181	0.28489	0.62526	0.4069	0.20343	0.31307	0.14065	0.13477	0.26172	0.16405	0.072416	0.10575
	4		0.48241	0.43021	0.50171	0.12984	0.13255	0.15408	0.043064	0.078702	0.11956	0.084463	0.041825	0.025216		0.25417	0.17968	0.42688	0.30039	0.16118	0.24144	0.13718	0.10666	0.25341	0.17288	0.064425	0.13665
	5		0.29861	0.25806	0.45201	0.34175	0.16428	0.21628	0.081939	0.050478	0.15286	0.199	0.033787	0.036036		0.1381	0.074176	0.097583	0.22032	0.25707	0.30165	0.081349	0.015071	0.026344	0.087932	0.11176	0.16997
	6		0.38049	0.44056	0.3326	0.17323	0.031892	0.024318	0.057681	0.061646	0.13295	0.064067	0.012666	0.016727		0.068307	0.014551	0.13714	0.14635	0.46682	0.43274	0.034886	0.0044148	0.072148	0.084265	0.1581	0.12341
	7		0.22141	0.32417	0.2349	0.16189	0.022285	0.0086906	0.025226	0.03175	0.10172	0.057875	0.0091611	0.0055101		0.038387	0.026656	0.17443	0.14833	0.46224	0.41263	0.02973	0.018875	0.089432	0.080101	0.12945	0.08346
Mobilenet-v2	1		0.10799	0.076047	0.22307	0.1677	0.05965	0.098541	0.030155	0.028583	0.11836	0.094401	0.024323	0.041246		0.095455	0.22834	0.16493	0.074261	0.04045	0.13558	0.042393	0.071471	0.065905	0.026419	0.022807	0.09735
	2		0.3758	0.30058	0.37452	0.12558	0.096744	0.12083	0.04827	0.068048	0.12372	0.090349	0.031741	0.030015		0.20605	0.19868	0.24124	0.13693	0.039012	0.0785	0.12047	0.10953	0.14454	0.10928	0.016664	0.073353
	3		0.24421	0.21674	0.35644	0.17415	0.16418	0.19018	0.049714	0.051787	0.14091	0.12259	0.046686	0.031473		0.24285	0.16649	0.44165	0.33509	0.2801	0.36774	0.12104	0.096001	0.22167	0.16147	0.092245	0.15772
	4		0.73671	0.59754	0.66433	0.3094	0.1942	0.23673	0.070622	0.067331	0.08312	0.11209	0.084903	0.045141		0.26781	0.22041	0.40232	0.15095	0.075966	0.1117	0.16934	0.13817	0.30158	0.12685	0.049334	0.10425
	5		0.4159	0.36466	0.52648	0.25782	0.28113	0.33686	0.039678	0.064213	0.099335	0.11817	0.062916	0.046455		0.19489	0.15061	0.23167	0.18394	0.15576	0.20791	0.1014	0.076849	0.1695	0.13777	0.086552	0.16745
	6		0.36105	0.25914	0.32446	0.27061	0.10966	0.16876	0.080947	0.060578	0.11062	0.18574	0.041774	0.032919		0.17956	0.19001	0.2389	0.12929	0.12756	0.17052	0.071808	0.040509	0.1252	0.1	0.098342	0.14949
	7		0.16057	0.16166	0.38093	0.25139	0.34559	0.32359	0.048357	0.036162	0.15293	0.14633	0.053225	0.029717		0.10877	0.15395	0.16044	0.11911	0.26983	0.34428	0.086721	0.053992	0.11073	0.033277	0.11382	0.22062
	8		0.1812	0.19538	0.37698	0.24051	0.13117	0.14924	0.062595	0.053331	0.1347	0.14967	0.038421	0.028295		0.063043	0.045857	0.042066	0.021675	0.28945	0.31248	0.032551	0.01562	0.018038	0.007101	0.088577	0.15338
	9		0.075497	0.095348	0.2406	0.1644	0.1209	0.13791	0.02278	0.023095	0.11346	0.094619	0.047498	0.027944		0.071293	0.045153	0.04394	0.020798	0.29495	0.33576	0.034041	0.012977	0.015012	0.0081482	0.085255	0.15951
	10		0.11083	0.13924	0.27581	0.15448	0.14933	0.14974	0.015403	0.023732	0.12046	0.079888	0.05898	0.029681		0.070579	0.038815	0.058922	0.010233	0.26959	0.31442	0.024508	0.01317	0.026754	0.0056209	0.09686	0.15257
Resenet-18	1		0.24085	0.21273	0.35671	0.069189	0.050096	0.10188	0.024144	0.03723	0.082054	0.035417	0.017753	0.048187		0.18152	0.20851	0.26401	0.068712	0.10467	0.13217	0.090012	0.061707	0.10994	0.060544	0.081604	0.12595
	2		0.088919	0.073914	0.2036	0.16267	0.077582	0.11687	0.027417	0.027318	0.12426	0.079219	0.033354	0.044225		0.11358	0.28243	0.31166	0.11958	0.14426	0.19153	0.042651	0.10871	0.15261	0.035931	0.03201	0.068829
	3		0.21854	0.15082	0.24307	0.19171	0.085049	0.13193	0.063528	0.048605	0.11987	0.15481	0.04449	0.014351		0.17979	0.19186	0.25078	0.096263	0.069589	0.12308	0.093858	0.08344	0.12799	0.069777	0.04655	0.097386
	4		0.31433	0.22211	0.34005	0.24701	0.18398	0.25789	0.078119	0.043099	0.081775	0.10686	0.071588	0.030921		0.15078	0.15726	0.22844	0.19431	0.20528	0.28054	0.066889	0.043123	0.13162	0.12311	0.10654	0.2203
	5		0.042321	0.082643	0.19928	0.14213	0.24284	0.24538	0.0073128	0.023416	0.099585	0.09008	0.067513	0.028365		0.16694	0.089781	0.045722	0.12467	0.3029	0.29569	0.10966	0.034496	0.019128	0.046887	0.15433	0.16569
	6		0.027611	0.06301	0.15366	0.14013	0.15645	0.093071	0.0092681	0.019053	0.10303	0.054404	0.060078	0.014342		0.16148	0.10973	0.077212	0.026781	0.23278	0.21381	0.068053	0.028694	0.029424	0.0095876	0.12832	0.13887
Resenet-50	1		0.1969	0.17454	0.30366	0.083409	0.051007	0.088538	0.026499	0.035624	0.086127	0.038683	0.018667	0.041388		0.18906	0.19831	0.2503	0.072367	0.1005	0.12362	0.09709	0.058908	0.1053	0.063325	0.081479	0.11829
	2		0.27533	0.2333	0.37745	0.1393	0.093913	0.13879	0.045456	0.05322	0.12099	0.09579	0.034409	0.043223		0.10746	0.16546	0.15427	0.06171	0.054352	0.15428	0.059357	0.057614	0.053873	0.049209	0.042912	0.13196
	3		0.30697	0.24683	0.37888	0.13473	0.11826	0.15071	0.046204	0.061349	0.13669	0.08358	0.032102	0.044313		0.24772	0.19464	0.33362	0.25076	0.10273	0.17412	0.14147	0.11813	0.20813	0.18144	0.055661	0.12437
	4		0.32063	0.22465	0.40094	0.25488	0.15183	0.23402	0.065571	0.044337	0.11833	0.13382	0.055956	0.039505		0.19031	0.10989	0.25703	0.3106	0.18426	0.27657	0.070308	0.063179	0.11963	0.15991	0.074142	0.15616
	5		0.16445	0.18404	0.30384	0.24737	0.2317	0.3058	0.028358	0.034498	0.11151	0.1288	0.053811	0.043574		0.042358	0.038906	0.4046	0.80565	0.73117	0.9042	0.016157	0.021254	0.2346	0.29878	0.24106	0.20592
	6		0.082349	0.1484	0.24517	0.18708	0.11319	0.056485	0.020174	0.028413	0.16184	0.11152	0.05669	0.012841		0.054036	0.012949	0.11755	0.10655	0.40918	0.41127	0.027022	0.0051145	0.028842	0.041791	0.069218	0.1297
Resnet-101	1		0.19514	0.17001	0.29676	0.085244	0.050846	0.086982	0.027378	0.035566	0.086006	0.039215	0.018545	0.040983		0.1762	0.20169	0.2479	0.068603	0.10043	0.12661	0.095357	0.058254	0.10162	0.061083	0.080102	0.12088
	2		0.33063	0.28175	0.4278	0.14108	0.1033	0.15074	0.045769	0.057289	0.11474	0.092184	0.036533	0.045759		0.1267	0.17082	0.16902	0.078286	0.062507	0.1615	0.071936	0.060737	0.072284	0.060806	0.050216	0.14212
	3		0.28746	0.24681	0.37726	0.1558	0.14857	0.18524	0.051114	0.058103	0.12523	0.1053	0.04458	0.031864		0.23233	0.17584	0.35885	0.26299	0.17387	0.2463	0.1275	0.10476	0.21395	0.16914	0.082417	0.15044
	4		0.40587	0.30944	0.38801	0.20639	0.040176	0.066576	0.088993	0.05843	0.13392	0.15598	0.021624	0.020406		0.2231	0.1447	0.29512	0.37781	0.11668	0.19869	0.080425	0.087093	0.13112	0.20611	0.059598	0.1056
	5		0.17525	0.26544	0.40071	0.1411	0.16312	0.16337	0.029395	0.030564	0.16028	0.075747	0.033982	0.029827		0.086677	0.015827	0.13061	0.31937	0.402	0.47929	0.05174	0.0067406	0.072046	0.13426	0.13409	0.14827
	6		0.17913	0.27207	0.39213	0.14975	0.11688	0.048671	0.030871	0.042694	0.17851	0.089412	0.045918	0.012998		0.11107	0.020797	0.11733	0.10647	0.27888	0.27506	0.069248	0.0061444	0.056653	0.047055	0.11328	0.10038
Squeezenet	1		0.74869	0.62159	0.64664	0.19382	0.084578	0.13448	0.06783	0.076331	0.097741	0.082342	0.051083	0.036204		0.20988	0.2085	0.28578	0.065061	0.10357	0.10016	0.10836	0.083303	0.12748	0.056279	0.065834	0.088514
	2		0.87477	0.81903	0.90478	0.23508	0.16386	0.17012	0.063564	0.075976	0.10865	0.1157	0.077283	0.036812		0.2389	0.13247	0.25552	0.20401	0.13475	0.2215	0.098414	0.069611	0.15049	0.10741	0.08657	0.11781
	3		0.71477	0.65499	0.71399	0.24393	0.28575	0.25402	0.063915	0.089292	0.10215	0.097232	0.09739	0.04202		0.32264	0.1697	0.45244	0.5539	0.2032	0.34246	0.13392	0.10873	0.19873	0.2422	0.094167	0.1217
	4		0.081759	0.11544	0.2424	0.17086	0.4445	0.35777	0.017421	0.025816	0.088196	0.078861	0.065194	0.051349		0.0831	0.11502	0.15145	0.18143	0.47057	0.43561	0.042565	0.024943	0.084212	0.064305	0.19381	0.27105
	5		0.038726	0.090704	0.18774	0.14756	0.31821	0.25515	0.011313	0.022886	0.095432	0.074497	0.065295	0.058572		0.072191	0.11224	0.18407	0.08396	0.39497	0.3719	0.037563	0.047441	0.13877	0.017495	0.14266	0.181
Vgg-16	1		0.15098	0.12225	0.25864	0.11251	0.059656	0.10933	0.025788	0.031524	0.11105	0.047447	0.026166	0.047184		0.16072	0.23096	0.26779	0.071446	0.11913	0.12963	0.077623	0.073679	0.082221	0.028728	0.054623	0.077393
	2		0.93612	0.86067	0.88827	0.24294	0.11202	0.12351	0.08533	0.085344	0.12591	0.12602	0.060277	0.034224		0.18982	0.14988	0.15027	0.04334	0.10039	0.099741	0.086108	0.058649	0.067578	0.040598	0.06403	0.079119
	3		0.61895	0.57656	0.72745	0.26038	0.3406	0.31659	0.051523	0.071022	0.089788	0.085306	0.09222	0.037608		0.23023	0.11349	0.22653	0.20559	0.096319	0.15781	0.1079	0.068409	0.14339	0.10455	0.05053	0.067959
	4		0.51745	0.5047	0.65453	0.30146	0.45764	0.43711	0.041529	0.081097	0.09441	0.12234	0.070339	0.043715		0.2223	0.12149	0.33092	0.49681	0.28585	0.36497	0.12455	0.093714	0.18722	0.24047	0.12041	0.16056
	5		0.14714	0.21	0.38876	0.24724	0.43684	0.42235	0.026662	0.030685	0.10668	0.11873	0.064941	0.044736		0.11009	0.16717	0.055315	0.085171	0.45175	0.41652	0.049937	0.048228	0.025154	0.027919	0.14207	0.21106
	6		0.079475	0.12964	0.28263	0.22659	0.31415	0.32609	0.017284	0.017864	0.080798	0.1216	0.063468	0.050088		0.1504	0.19583	0.096878	0.063764	0.22968	0.2744	0.061448	0.049248	0.046896	0.040199	0.10733	0.15682
	7		0.059376	0.079917	0.2082	0.23087	0.23967	0.24508	0.021781	0.019854	0.1127	0.14812	0.063069	0.045604		0.15036	0.18035	0.08195	0.056193	0.28905	0.29861	0.056227	0.04631	0.042222	0.033028	0.12039	0.16642
	8		0.045527	0.093454	0.17425	0.18938	0.11274	0.060158	0.017207	0.019695	0.12498	0.094309	0.051289	0.015656		0.12138	0.1307	0.088852	0.053281	0.24783	0.30088	0.034427	0.030755	0.055255	0.02954	0.11194	0.1589
vgg-19	1		0.12616	0.090264	0.23156	0.12122	0.065972	0.12442	0.024702	0.027203	0.10589	0.053326	0.027797	0.054521		0.15125	0.22509	0.26943	0.064923	0.12997	0.13209	0.074908	0.06666	0.078583	0.024023	0.072654	0.089017
	2		0.83591	0.74866	0.82622	0.20401	0.12791	0.15314	0.062346	0.077401	0.10027	0.086233	0.058107	0.038195		0.18981	0.1637	0.17178	0.050269	0.11245	0.11838	0.090602	0.066216	0.070523	0.046795	0.07062	0.098724
	3		0.61193	0.57418	0.70479	0.26753	0.33843	0.31355	0.056569	0.075	0.08819	0.08765	0.10007	0.039894		0.21796	0.11479	0.20267	0.17544	0.10924	0.17347	0.097466	0.058814	0.1256	0.083462	0.060348	0.079939
	4		0.59962	0.53755	0.67505	0.2617	0.36769	0.3609	0.040521	0.081038	0.093275	0.092551	0.060202	0.043639		0.27335	0.17815	0.32627	0.2937	0.12922	0.16414	0.15502	0.12009	0.23645	0.18926	0.070525	0.10912
	5		0.16672	0.22855	0.432	0.27893	0.4183	0.39857	0.0347	0.033974	0.11934	0.1129	0.055952	0.049553		0.072234	0.069547	0.07532	0.17094	0.44815	0.44698	0.031976	0.023483	0.035211	0.068531	0.14836	0.20987
	6		0.08247	0.15729	0.29375	0.19652	0.26481	0.27309	0.017352	0.018713	0.094761	0.10122	0.053725	0.034326		0.10941	0.099024	0.060647	0.039296	0.24032	0.25731	0.047533	0.038468	0.024635	0.014492	0.12963	0.1424
	7		0.01275	0.03149	0.1542	0.21667	0.27184	0.26111	0.0070991	0.0095644	0.087574	0.12881	0.079659	0.042146		0.1148	0.10494	0.043779	0.03094	0.27695	0.27314	0.048699	0.037188	0.019827	0.010728	0.13939	0.15674
	8		0.025777	0.052765	0.15899	0.20391	0.12318	0.066628	0.015597	0.016565	0.12628	0.11911	0.051757	0.020789		0.13485	0.1027	0.055659	0.023943	0.33282	0.30953	0.042694	0.040435	0.021782	0.0071178	0.14487	0.1708
Xception	1		0.31246	0.2304	0.34004	0.12378	0.0808	0.12581	0.050885	0.047955	0.099517	0.10131	0.029715	0.040326		0.21268	0.20489	0.27	0.10483	0.11548	0.13518	0.10917	0.067574	0.11733	0.082366	0.094081	0.12989
	2		0.64943	0.52775	0.58877	0.12197	0.10888	0.12574	0.046789	0.088624	0.097128	0.0623	0.044896	0.030475		0.36113	0.25547	0.6005	0.57956	0.20896	0.32269	0.14414	0.12049	0.24158	0.24992	0.082373	0.10613
	3		0.85597	0.7162	0.74975	0.1924	0.046234	0.06211	0.073222	0.094636	0.12274	0.084389	0.038367	0.026859		0.3409	0.26565	0.41769	0.1939	0.033055	0.061976	0.13409	0.14157	0.26051	0.1261	0.026334	0.037589
	4		0.74259	0.5921	0.66244	0.30805	0.10509	0.15153	0.078874	0.065433	0.10832	0.12922	0.059435	0.052372		0.17633	0.18339	0.30881	0.13783	0.081548	0.14133	0.069787	0.056408	0.18415	0.11423	0.04968	0.13618
	5		0.76302	0.61165	0.81223	0.31429	0.1458	0.18005	0.076282	0.051987	0.10374	0.13024	0.063192	0.054036		0.23704	0.20872	0.34577	0.13088	0.060326	0.11209	0.097483	0.12019	0.21069	0.11827	0.035362	0.10026
	6		0.31799	0.31505	0.46529	0.24241	0.083261	0.15582	0.076022	0.057394	0.1113	0.13242	0.032323	0.01996		0.12007	0.11051	0.096243	0.025053	0.1951	0.20856	0.054039	0.046122	0.073638	0.0105	0.11061	0.11902
	7		0.36291	0.36371	0.2376	0.21372	0.04476	0.020277	0.056409	0.052089	0.10554	0.085388	0.018814	0.013178		0.0453	0.013518	0.14386	0.020575	0.36184	0.38204	0.021758	0.0080125	0.067226	0.0090379	0.14799	0.15193
	8		0.27984	0.36307	0.2091	0.18325	0.031157	0.018396	0.015313	0.04379	0.090469	0.061512	0.0128	0.0065805		0.096267	0.05536	0.13327	0.021631	0.26648	0.28027	0.029925	0.019186	0.042819	0.01456	0.12678	0.14516

## Sheet: Figure 7
			Figure 7A								Figure 7B
Network Name	Brain Region		Real-World Object Images								Artificial Object Images
			Mean	Exp1-Original	Exp1-Controlled	Exp3-Natural	Exp2-Full SF	Exp2-High SF	Exp2-Low SF		Exp3-Artificial
Alexnet	V1		0.9594	0.872	1.1104	0.8958	0.9639	0.8881	1.0259		0.3836
	V2		0.9198	0.8707	0.7879	0.8118	0.8435	1.0844	1.1204		0.2142
	V3		1.0513	1.115	0.8794	0.8676	0.9642	1.11	1.3714		0.4259
	V4		0.5539	0.4553	0.3959	0.3345	0.8267	0.471	0.8402		0.3348
	LOT		0.3692	0.5688	0.2179	0.6751	0.3488	0.1522	0.2521		0.263
	VOT		0.3891	0.5512	0.2314	0.6477	0.4141	0.283	0.207		0.3242
Cornet-S	V1		0.8146	0.5735	1.0007	0.5711	0.7557	0.7975	1.1893		0.3602
	V2		0.7369	0.5216	0.7114	0.5089	0.5526	0.9422	1.1849		0.2501
	V3		0.9617	0.8309	0.8809	0.6395	0.8171	1.0928	1.5091		0.5412
	V4		0.4744	0.3672	0.3	0.2233	0.7015	0.3753	0.8794		0.3506
	LOT		0.2678	0.3646	0.2801	0.4132	0.1807	0.1441	0.2243		0.3405
	VOT		0.3184	0.3528	0.2607	0.4073	0.1921	0.246	0.4513		0.3854
Densenet-201	V1		0.7587	0.4394	0.8567	0.4017	0.8585	0.9637	1.0319		0.2378
	V2		0.7344	0.3863	0.6541	0.3891	0.7123	1.2062	1.0585		0.2063
	V3		0.9674	0.7005	0.8383	0.6112	0.956	1.2139	1.4843		0.4699
	V4		0.4526	0.3372	0.2182	0.2059	0.9569	0.4508	0.5469		0.463
	LOT		0.1842	0.256	0.2082	0.2679	0.1505	0.1018	0.1206		0.4917
	VOT		0.2117	0.2514	0.1918	0.3036	0.1742	0.1819	0.1675		0.5203
Googlenet	V1		0.9747	0.8502	0.893	0.9351	1.0298	1.0419	1.0981		0.279
	V2		0.9382	0.9238	0.6147	0.8585	0.8663	1.171	1.1946		0.1697
	V3		1.0546	1.0122	0.9834	0.7599	0.8191	1.201	1.5522		0.3938
	V4		0.4269	0.4143	0.4098	0.2319	0.6332	0.3911	0.4813		0.4258
	LOT		0.2643	0.3316	0.2996	0.3586	0.1515	0.1151	0.3293		0.3154
	VOT		0.3235	0.3595	0.3074	0.4006	0.143	0.2	0.5307		0.3177
Inception-v3	V1		0.8356	0.6927	1.0444	0.7176	0.7835	0.7964	0.9793		0.3716
	V2		0.8475	0.6834	0.771	0.6515	0.6675	1.1481	1.1633		0.2546
	V3		0.9853	0.9443	0.9135	0.7716	1.0494	1.0436	1.1893		0.6945
	V4		0.6681	0.8164	0.3792	0.5418	1.0324	0.4465	0.7923		0.7831
	LOT		0.2683	0.3471	0.3146	0.3639	0.1886	0.1436	0.2522		0.7191
	VOT		0.3787	0.4239	0.3115	0.497	0.325	0.2811	0.4335		0.619
InceptionResnet-v2	V1		0.9402	0.7943	1.143	0.8206	0.9059	0.863	1.1144		0.4218
	V2		0.9163	0.7747	0.772	0.7297	0.7797	1.1746	1.2672		0.2849
	V3		0.9666	0.9084	0.7981	0.7397	0.8189	1.0332	1.5012		0.6253
	V4		0.4659	0.4055	0.1821	0.3418	0.8746	0.4228	0.5684		0.4069
	LOT		0.1289	0.1426	0.1716	0.1643	0.0767	0.0977	0.1204		0.4668
	VOT		0.1563	0.1476	0.1464	0.2163	0.1558	0.129	0.1428		0.4327
Mobilenet-v2	V1		0.8172	0.6655	0.9523	0.7367	0.7065	0.7485	1.0935		0.2678
	V2		0.7813	0.6703	0.7087	0.5975	0.5931	0.9877	1.1303		0.2283
	V3		0.9584	0.9544	0.7933	0.6643	0.7454	0.9873	1.6055		0.4417
	V4		0.4993	0.5248	0.2947	0.3094	0.7189	0.4552	0.6928		0.3351
	LOT		0.2165	0.3002	0.2043	0.3456	0.1372	0.1403	0.1711		0.295
	VOT		0.2865	0.2993	0.1936	0.3369	0.1868	0.2559	0.4467		0.3677
Resenet-18	V1		0.6531	0.2949	0.6103	0.3143	0.8575	0.9509	0.8905		0.1815
	V2		0.6523	0.2448	0.4131	0.2221	0.8074	1.2133	1.0132		0.2824
	V3		0.8894	0.5954	0.8203	0.3567	0.9135	1.1891	1.4614		0.3117
	V4		0.5382	0.3922	0.4384	0.247	1.0313	0.421	0.699		0.1943
	LOT		0.199	0.2432	0.3018	0.2428	0.1048	0.1262	0.1752		0.3029
	VOT		0.2335	0.2614	0.271	0.2579	0.1249	0.1425	0.3434		0.2957
Resenet-50	V1		0.6761	0.3525	0.7551	0.3206	0.8224	0.9626	0.8436		0.2477
	V2		0.6873	0.2592	0.5281	0.2468	0.7968	1.2396	1.0534		0.1983
	V3		0.8297	0.5626	0.8185	0.4009	0.8386	1.2	1.1575		0.4046
	V4		0.5493	0.4181	0.3672	0.2549	1.0071	0.4029	0.8454		0.8056
	LOT		0.1992	0.2224	0.2801	0.2317	0.1163	0.1617	0.1831		0.7312
	VOT		0.2764	0.2444	0.265	0.3058	0.1368	0.2912	0.4153		0.9042
Resnet-101	V1		0.7195	0.3559	0.8871	0.4059	0.8224	0.8932	0.9524		0.2323
	V2		0.7016	0.3279	0.6277	0.3094	0.7968	1.0755	1.0722		0.2017
	V3		0.8199	0.515	0.7035	0.4278	0.8386	1.1471	1.2871		0.3589
	V4		0.4611	0.2734	0.2048	0.2064	1.0071	0.4028	0.6724		0.3778
	LOT		0.1612	0.1563	0.2656	0.1631	0.0708	0.1616	0.1499		0.402
	VOT		0.2256	0.155	0.2504	0.1852	0.0927	0.2875	0.3824		0.4793
Squeezenet	V1		0.9572	0.8387	1.0947	0.8748	0.9468	1.0303	0.9581		0.3226
	V2		0.9244	0.871	0.8285	0.819	0.7553	1.1905	1.0821		0.2085
	V3		1.0872	1.1207	0.9142	0.9048	1.0064	1.1772	1.4		0.4524
	V4		0.4783	0.412	0.2752	0.2439	1.0054	0.3758	0.5577		0.5539
	LOT		0.3145	0.376	0.3937	0.4445	0.3625	0.185	0.1254		0.4706
	VOT		0.3331	0.3179	0.3841	0.3578	0.4049	0.2621	0.272		0.4356
Vgg-16	V1		0.9834	0.9133	0.9816	0.9361	0.9129	1.0016	1.155		0.2302
	V2		0.9234	0.9078	0.7296	0.8607	0.7006	1.1036	1.2383		0.231
	V3		1.0885	1.1051	0.9976	0.8883	0.8028	1.1134	1.6238		0.3309
	V4		0.5041	0.4694	0.4206	0.3015	0.8546	0.4113	0.5675		0.4968
	LOT		0.2986	0.408	0.4548	0.4576	0.2375	0.127	0.1067		0.4517
	VOT		0.3181	0.327	0.4343	0.4371	0.2416	0.2164	0.2522		0.4165
vgg-19	V1		0.9352	0.8339	1.0236	0.8359	0.8774	0.9078	1.1324		0.2733
	V2		0.859	0.7956	0.7279	0.7487	0.6669	1.0824	1.1322		0.2251
	V3		1.0651	1.0582	1.0186	0.8262	0.8825	1.0763	1.5287		0.3263
	V4		0.4817	0.4146	0.4423	0.2789	0.682	0.3847	0.6879		0.2937
	LOT		0.2535	0.334	0.3345	0.4183	0.2092	0.0729	0.1522		0.4482
	VOT		0.2692	0.2871	0.3335	0.3986	0.2648	0.1108	0.2206		0.447
Xception	V1		0.9263	0.7778	1.126	0.856	0.8202	0.8741	1.1035		0.3611
	V2		0.8609	0.7569	0.6957	0.7162	0.7015	1.1105	1.1845		0.2656
	V3		1.0477	0.9806	0.9405	0.8122	0.8896	1.1265	1.5369		0.6005
	V4		0.4428	0.5032	0.3565	0.3143	0.6097	0.409	0.4644		0.5796
	LOT		0.1425	0.1202	0.2032	0.1458	0.1738	0.1259	0.0857		0.3618
	VOT		0.1466	0.1005	0.1664	0.1801	0.2143	0.0776	0.1408		0.382

## Sheet: Supplementary Figure 3
			Experiment 1													Experiment 2																			Experiment 3
			Spearman/Euclidean				Spearman/Correlation				Pearson/Euclidean					Spearman/Euclidean						Spearman/Correlation						Pearson/Euclidean							Spearman/Euclidean				Spearman/Correlation				Pearson/Euclidean
Network Name	Brain Region		Mean		SE		Mean		SE		Mean		SE			Mean			SE			Mean			SE			Mean			SE				Mean		SE		Mean		SE		Mean		SE
			Original	Controlled	Original	Controlled	Original	Controlled	Original	Controlled	Original	Controlled	Original	Controlled		Full	HF	LF	Full	HF	LF	Full	HF	LF	Full	HF	LF	Full	HF	LF	Full	HF	LF		Natural	Artificial	Natural	Artificial	Natural	Artificial	Natural	Artificial	Natural	Artificial	Natural	Artificial
Alexnet	1		1	1.5	0	0.2236	1	1.5	0	0.22361	1	2	0	0.63246		1.4	1.4	2.1	0.3055	0.2667	0.1795	1.4	1.4	2.1	0.30551	0.26667	0.17951	1.1	1.2	2.3	0.1	0.2	0.21344		1	1.1667	0	0.1667	1	1.1667	0	0.16667	1.1667	1	0.16667	0
	2		1.1667	1.6667	0.1667	0.2108	1.1667	1.6667	0.16667	0.21082	1.3333	2	0.21082	0		1.5	1.7	2.5	0.4014	0.4955	0.4282	1.5	1.7	2.5	0.40139	0.49554	0.42817	1.5	1.6	2.1	0.40139	0.49889	0.23333		1.1667	1.3333	0.1667	0.2108	1.1667	1.3333	0.16667	0.21082	1.3333	1.3333	0.21082	0.21082
	3		2.3333	2.1667	0.7601	0.4773	2.3333	2.1667	0.76012	0.47726	2.3333	3	0.76012	0.2582		2.75	1.5	3.2	0.6203	0.2687	0.4667	2.75	1.5	3.2	0.62026	0.26874	0.46667	2.2	1.3	3	0.55377	0.21344	0.39441		1.6667	2.1667	0.2108	0.6009	1.6667	2.1667	0.21082	0.60093	1.5	2.1667	0.22361	0.60093
	4		3.1667	3.8333	0.5426	0.4014	3.1667	3.8333	0.54263	0.40139	3.5	4	0.5	0		4.6	5	5.4	0.4269	0.4216	0.1633	4.6	5	5.4	0.42687	0.42164	0.1633	3.9	5	5.4	0.48189	0.59628	0.1633		4	2	0.5164	0.3651	4	2	0.5164	0.36515	4	1.6667	0.5164	0.33333
	5		4.3333	4.5	0.3333	0.3416	4.3333	4.5	0.33333	0.34157	4	4	0	0.2582		4	5.4	4.8	0.2582	0.4269	0.4899	4	5.4	4.8	0.2582	0.42687	0.4899	4	5	4.8	0	0.66667	0.51208		4	4	0.2582	0.6325	4	4	0.2582	0.63246	3.8333	3.3333	0.16667	0.76012
	6		4	4.5	0	0.3416	4	4.5	0	0.34157	4	4	0	0.2582		4.5	5	5	0.2687	0.5164	0.5164	4.5	5	5	0.26874	0.5164	0.5164	4.2	5.1	4.7	0.2	0.60461	0.63333		4	4	0	0.6325	4	4	0	0.63246	4	4	0	0.63246
Cornet-S	1		3	3.1667	0	0.1667	3	3.1667	0	0.16667	3	3.1667	0	0.16667		1.6	1.8	3.2	0.3055	0.2906	0.3266	1.6	1.8	3.2	0.30551	0.29059	0.3266	1.6	1.7	3.2	0.30551	0.3	0.3266		3	3	0	0	3	3	0	0	3	3	0	0
	2		3	3.5	0	0.3416	3	3.5	0	0.34157	3	3.3333	0	0.33333		3.3	2.85	2.5	0.6506	0.3167	0.2236	3.3	2.85	2.5	0.65064	0.31667	0.22361	3.7	2.9	2.7	0.55877	0.43333	0.15275		3	3	0	0	3	3	0	0	3	2.6667	0	0.33333
	3		3.6667	3.3333	0.4944	0.4944	3.6667	3.3333	0.49441	0.49441	3.1667	3.5	0.16667	0.5		3.45	1.8	3.2	0.56	0.3266	0.2906	3.45	1.8	3.2	0.56001	0.3266	0.29059	4	2	3.3	0.53748	0.36515	0.26034		3.3333	3.6667	0.2108	0.4944	3.3333	3.6667	0.21082	0.49441	3.1667	3.3333	0.16667	0.66667
	4		3.5	3.5	0.2236	0.5	3.5	3.5	0.22361	0.5	3.8333	3.5	0.16667	0.5		4.5	4.3	4.5	0.3073	0.3958	0.6009	4.5	4.3	4.5	0.30732	0.39581	0.60093	4.5	4.3	4.3	0.34157	0.42295	0.49554		3.5	3.5	0.3416	0.2236	3.5	3.5	0.34157	0.22361	3.5	3.6667	0.34157	0.33333
	5		4.1667	4	0.1667	0.6831	4.1667	4	0.16667	0.68313	4	4.5	0	0.34157		4.2	5.5	3.8	0.1333	0.3073	0.5925	4.2	5.5	3.8	0.13333	0.30732	0.59255	4.2	5.5	3.8	0.2	0.30732	0.64636		4.1667	4	0.1667	0.2582	4.1667	4	0.16667	0.2582	3.8333	4.3333	0.16667	0.33333
	6		4	4.3333	0	0.2108	4	4.3333	0	0.21082	4	4	0	0		4.1	5.3	4.9	0.1	0.1528	0.2769	4.1	5.3	4.9	0.1	0.15275	0.27689	4.1	5.2	4.7	0.1	0.2	0.335		4	4	0	0.2582	4	4	0	0.2582	4	4.3333	0	0.42164
Densenet-201	1		4.5	3	0.2236	0.7746	4.5	3	0.22361	0.7746	4.5	3	0.5	0.44721		1.2	1.8	2.9	0.1333	0.5121	0.2769	1.2	1.8	2.9	0.13333	0.51208	0.27689	1.4	1.7	3	0.30551	0.335	0.2582		4	3.6667	0.6325	0.4944	4	3.6667	0.63246	0.49441	4.1667	3.3333	0.47726	0.55777
	2		3.5	3.8333	0.5	0.1667	3.5	3.8333	0.5	0.16667	4	3.5	0.63246	0.56273		2.1	1.9	2.9	0.6574	0.4819	0.4069	2.1	1.9	2.9	0.65744	0.48189	0.40689	2.4	1.8	2.5	0.66999	0.4899	0.16667		4.5	4	0.2236	0.7746	4.5	4	0.22361	0.7746	4.5	3.6667	0.22361	0.76012
	3		3.5	2.6667	0.5627	0.7601	3.5	2.6667	0.56273	0.76012	3	2.6667	0.68313	0.76012		1.95	1.6	3	0.5188	0.2211	0.2981	1.95	1.6	3	0.51881	0.22111	0.29814	1.8	1.7	2.9	0.35901	0.39581	0.31447		3.5833	4.1667	0.4549	0.7032	3.5833	4.1667	0.45491	0.70317	4	3.6667	0.44721	0.76012
	4		3.1667	3.1667	0.1667	0.7923	3.1667	3.1667	0.16667	0.79232	3	3	0	0.63246		3.5	4.4	3.3	0.6009	0.4269	0.6506	3.5	4.4	3.3	0.60093	0.42687	0.65064	3.7	4.4	3.4	0.61554	0.42687	0.68638		4	4	0.4472	0.6325	4	4	0.44721	0.63246	3.8333	3.8333	0.60093	0.54263
	5		4.1667	3.8333	0.3073	0.9098	4.1667	3.8333	0.30732	0.90982	3.6667	4.3333	0.33333	0.66667		5.2	5.5	3	0.4899	0.2236	0.6325	5.2	5.5	3	0.4899	0.22361	0.63246	3.4	5	2.4	0.49889	0.36515	0.6		4	4	0.2582	0.5164	4	4	0.2582	0.5164	3.6667	4	0.33333	0.5164
	6		3.6667	4	0.2108	0.6325	3.6667	4	0.21082	0.63246	3.3333	4.6667	0.21082	0.21082		4.25	5.4	2.2	0.5336	0.1633	0.5121	4.25	5.4	2.2	0.53359	0.1633	0.51208	3.7	4.9	2.4	0.26034	0.1	0.52068		3.5	4.3333	0.2236	0.6146	3.5	4.3333	0.22361	0.61464	3	5	0	0.44721
Googlenet	1		1	1.8333	0	0.4014	1	1.8333	0	0.40139	1	2.1667	0	0.40139		1.1	1.3	2.75	0.1	0.2134	0.3891	1.1	1.3	2.75	0.1	0.21344	0.38909	1.2	1.4	3.2	0.13333	0.30551	0.3266		1	1.5	0	0.2236	1	1.5	0	0.22361	1	1.3333	0	0.21082
	2		1	3	0	0	1	3	0	0	1	3.1667	0	0.16667		2.3	1.9	2.3	0.6506	0.5467	0.4726	2.3	1.9	2.3	0.65064	0.54671	0.47258	1.6	1.7	2.8	0.49889	0.49554	0.44222		1	3	0	0.4472	1	3	0	0.44721	1	2.6667	0	0.76012
	3		2.1667	4	0.8333	0.2582	2.1667	4	0.83333	0.2582	1.8333	3.5	0.54263	0.5		2.9	1.95	3.6	0.6046	0.4622	0.4	2.9	1.95	3.6	0.60461	0.46218	0.4	2.9	2.4	3.5	0.60461	0.5416	0.47726		1.6667	3.3333	0.4944	0.5578	1.6667	3.3333	0.49441	0.55777	1.6667	3.1667	0.49441	0.79232
	4		2.5	4.5	0.7188	0.2236	2.5	4.5	0.7188	0.22361	3.1667	4.5	0.70317	0.22361		3.45	4.85	4.8	0.4622	0.5167	0.2906	3.45	4.85	4.8	0.46218	0.51667	0.29059	4.5	5	5	0.47726	0.53748	0.2582		2.5	2.5	0.5627	0.3416	2.5	2.5	0.56273	0.34157	2.8333	2.6667	0.70317	0.61464
	5		4	4.8333	0	0.3073	4	4.8333	0	0.30732	3.8333	4.6667	0.16667	0.21082		4	4.75	5.25	0.2981	0.5014	0.2911	4	4.75	5.25	0.29814	0.50139	0.29107	4	5.5	5.1	0	0.5	0.37859		3.6667	4.5	0.2108	0.5627	3.6667	4.5	0.21082	0.56273	3.8333	4.5	0.16667	0.56273
	6		4	4.6667	0	0.2108	4	4.6667	0	0.21082	4	5	0	0		4.2	4.45	5.5	0.2	0.6431	0.3073	4.2	4.45	5.5	0.2	0.64313	0.30732	3.8	5	5.5	0.13333	0.55777	0.16667		3.6667	4	0.2108	0.5164	3.6667	4	0.21082	0.5164	3.8333	4	0.16667	0.5164
Inception-v3	1		3.5	3.8333	0.5	0.654	3.5	3.8333	0.5	0.65405	4.5	4	1.2042	0.7746		4.2	2.9	2.7	1.3565	0.7371	0.8307	4.2	2.9	2.7	1.3565	0.73711	0.83066	1.4	2.5	4.3	0.30551	0.54263	0.7461		5	4	1	0.3651	5	4	1	0.36515	4	2	0	0.36515
	2		4	3.6667	0	0.5578	4	3.6667	0	0.55777	3.5	4	0.5	0		2.9	2.35	3.2	1.0483	0.796	1.2275	2.9	2.35	3.2	1.0483	0.796	1.2275	3.1	2.6	2.2	1.0483	0.56174	0.46667		6	3.8333	1.2649	0.4773	6	3.8333	1.2649	0.47726	4	4.8333	0	1.1081
	3		4.6667	5.6667	1.3581	0.6146	4.6667	5.6667	1.3581	0.61464	4.6667	5.6667	1.3581	0.61464		7.5	4.5	4.1	1.0567	1.0567	1.0483	7.5	4.5	4.1	1.0567	1.0567	1.0483	5.8	3.8	4.8	1.3646	0.89194	0.99778		6.8333	4.3333	1.2758	0.9545	6.8333	4.3333	1.2758	0.95452	4	4.5	1.1255	1.2583
	4		8.1667	8.1667	0.8333	0.4014	8.1667	8.1667	0.83333	0.40139	8	7.6667	0.8165	0.21082		9	8.25	8.1	0.6831	0.4031	0.8492	9	8.25	8.1	0.68313	0.40311	0.84918	8.7	7.8	8.1	0.26034	0.44222	0.836		8.6667	4.3333	0.3333	0.4944	8.6667	4.3333	0.33333	0.49441	7.6667	4.6667	0.80277	0.33333
	5		8.3333	7.6667	0.2108	0.2108	8.3333	7.6667	0.21082	0.21082	8.1667	8	0.16667	0		7.9	9.4	7.9	0.5467	0.4761	0.7951	7.9	9.4	7.9	0.54671	0.4761	0.79512	7.2	8.8	8.3	0.71181	0.35901	0.84393		7.5	7	0.7188	0.8944	7.5	7	0.7188	0.89443	7.5	6.6667	0.7188	1.0853
	6		8.5	7.1667	0.2236	0.4773	8.5	7.1667	0.22361	0.47726	8.1667	8	0.16667	0		8.8	8.9	8.7	0.2906	0.1	0.2134	8.8	8.9	8.7	0.29059	0.1	0.21344	8	8.8	8.8	0.21082	0.13333	0.2		8.5	6.6667	0.2236	1.0853	8.5	6.6667	0.22361	1.0853	8.3333	6.3333	0.21082	0.98883
InceptionResnet-v2	1		2.6667	3	0.2108	0.8165	2.6667	3	0.21082	0.8165	2.8333	2.3333	0.16667	0.33333		2.35	2.6	2.6	0.2115	0.4069	0.3399	2.35	2.6	2.6	0.21148	0.40689	0.33993	2.4	2.2	3.9	0.26667	0.55377	0.31447		3	3.6667	0	0.6667	3	3.6667	0	0.66667	3	3	0	0
	2		3	2.1667	0	0.1667	3	2.1667	0	0.16667	3	3	0	0		3.2	3.15	3	0.611	0.4947	0.5375	3.2	3.15	3	0.61101	0.49469	0.53748	3.2	3.4	3.5	0.67987	0.49889	0.37268		3.5	3.6667	0.5	0.6667	3.5	3.6667	0.5	0.66667	3.3333	3.8333	0.33333	0.90982
	3		2.8333	3	0.3073	0.6831	2.8333	3	0.30732	0.68313	3	3	0.2582	0.68313		3.2	2.6	2.5	0.611	0.6182	0.1667	3.2	2.6	2.5	0.61101	0.61824	0.16667	3	3.1	3.5	0.39441	0.72188	0.22361		2.9167	4.1667	0.4549	0.7491	2.9167	4.1667	0.45491	0.74907	3.3333	4.3333	0.33333	0.71492
	4		4.3333	4.1667	0.4216	0.654	4.3333	4.1667	0.42164	0.65405	4.1667	3.3333	0.40139	0.76012		4.5	5.7	4	0.4282	0.5783	0.8563	4.5	5.7	4	0.42817	0.57831	0.85635	5.1	5.4	3.9	0.45826	0.45216	0.80898		4.6667	4	0.3333	0.6831	4.6667	4	0.33333	0.68313	4.6667	3.5	0.33333	0.5
	5		4	3	0.6325	0.8944	4	3	0.63246	0.89443	3.3333	3	0.76012	0.89443		5	6.5	3.1	0.7303	0.1667	0.8622	5	6.5	3.1	0.7303	0.16667	0.86217	4	5.8	3.1	0.42164	0.3266	0.75203		4.6667	6	0.3333	0.6325	4.6667	6	0.33333	0.63246	3.5	5.5	0.61914	0.7188
	6		4.3333	3.6667	0.6667	0.8433	4.3333	3.6667	0.66667	0.84327	3	1.6667	0.68313	0.66667		4.6	5	3.2	0.6532	0.6667	0.8	4.6	5	3.2	0.6532	0.66667	0.8	3.9	5.4	3.7	0.52599	0.49889	0.68394		3.6667	5.6667	0.8433	0.6146	3.6667	5.6667	0.84327	0.61464	3.3333	5.8333	0.80277	0.65405
Mobilenet-v2	1		4.1667	4.5	0.1667	0.7188	4.1667	4.5	0.16667	0.7188	3.3333	4.3333	0.42164	0.80277		2.5	3.1	4	0.3416	0.5667	0.7149	2.5	3.1	4	0.34157	0.56667	0.71492	2.5	3.6	4.3	0.34157	0.49889	0.68394		4	3.3333	0	0.2108	4	3.3333	0	0.21082	4	3.8333	0	0.30732
	2		4	3.8333	0	0.4014	4	3.8333	0	0.40139	4	4.5	0	0.34157		3.1	3.85	3.3	0.8226	0.7455	0.4485	3.1	3.85	3.3	0.8226	0.74554	0.44845	3.9	4.4	3.4	0.92436	0.71802	0.45216		4	3	0	0.2582	4	3	0	0.2582	4	3.8333	0	0.87242
	3		6	4.6667	1.2649	0.9545	6	4.6667	1.2649	0.95452	4.6667	4.6667	1.1155	0.95452		4.8	2.55	4.9	0.8273	0.5698	0.875	4.8	2.55	4.9	0.82731	0.56984	0.87496	4.6	4	5.5	1.0242	0.85635	0.79232		4.5	4.5	0.5	1.118	4.5	4.5	0.5	1.118	4.5	5	0.5	1.1832
	4		5	5.6667	0.6325	0.5578	5	5.6667	0.63246	0.55777	4.5	5.5	0.5	0.61914		7.1	7	8.9	0.8492	0.5375	0.6046	7.1	7	8.9	0.84918	0.53748	0.60461	7.5	7.6	8.4	0.90982	0.49889	0.42687		5	3	0.5164	0	5	3	0.5164	0	5.3333	3	0.71492	0
	5		6.8333	9.5	0.7491	0.2236	6.8333	9.5	0.74907	0.22361	6.6667	8	0.33333	1.4142		8.5	7.9	5.75	0.5	0.2333	0.9979	8.5	7.9	5.75	0.5	0.23333	0.99791	6.2	7.7	6	0.61101	1.116	1.0853		6.1667	5.8333	0.5426	1.3271	6.1667	5.8333	0.54263	1.3271	6	5.8333	0.63246	1.3271
	6		6.5	8.8333	0.5	0.7923	6.5	8.8333	0.5	0.79232	5.5	7.8333	1.0247	0.90982		7.1	8.15	7.95	0.5859	0.1067	0.8248	7.1	8.15	7.95	0.58595	0.10672	0.82479	6.3	9.4	8.2	0.36667	0.30551	0.62893		6.3333	5.3333	0.4216	1.0853	6.3333	5.3333	0.42164	1.0853	5.1667	6.8333	0.40139	1.2758
Resenet-18	1		2.75	3	0.6021	0.6325	2.75	3	0.60208	0.63246	2.5	3.3333	0.67082	0.49441		1.1	1.5	3.2	0.1	0.3073	0.2494	1.1	1.5	3.2	0.1	0.30732	0.24944	1.4	1.5	3.4	0.30551	0.34157	0.33993		2.5	2	0.6708	0.4472	2.5	2	0.67082	0.44721	2	2.5	0.63246	0.5
	2		2	4.3333	0.6325	0.3333	2	4.3333	0.63246	0.33333	3.5	4.3333	0.5	0.21082		1.9	2	2.4	0.5467	0.5578	0.2211	1.9	2	2.4	0.54671	0.55777	0.22111	2.2	2.1	2.6	0.57349	0.52599	0.1633		2.6667	3	0.7601	0.5164	2.6667	3	0.76012	0.5164	3.5	3.8333	0.5	0.40139
	3		3.3333	3.6667	0.8028	0.5578	3.3333	3.6667	0.80277	0.55777	2.8333	3.8333	0.60093	0.60093		2.5	1.5	3.6	0.5821	0.2236	0.3399	2.5	1.5	3.6	0.58214	0.22361	0.33993	1.4	2	3.7	0.30551	0.42164	0.335		2.3333	3.6667	0.6146	0.7149	2.3333	3.6667	0.61464	0.71492	2.5	4	0.7188	0.44721
	4		4.1667	4	0.1667	0	4.1667	4	0.16667	0	4.1667	4.1667	0.16667	0.16667		4.3	4.4	4.3	0.4726	0.4269	0.7461	4.3	4.4	4.3	0.47258	0.42687	0.7461	4.4	4.8	3.6	0.45216	0.24944	0.71802		4	4	0.2582	0.2582	4	4	0.2582	0.2582	4	4.3333	0.2582	0.33333
	5		4.5	3.8333	0.5	0.9098	4.5	3.8333	0.5	0.90982	4.1667	5.1667	0.65405	0.16667		5.4	5.2	4	0.4269	0.2	0.5164	5.4	5.2	4	0.42687	0.2	0.5164	4.2	5.7	3.3	0.57349	0.21344	0.68394		4.3333	4.6667	0.7149	0.3333	4.3333	4.6667	0.71492	0.33333	4.6667	4.5	0.21082	0.34157
	6		4.3333	5	0.4944	0	4.3333	5	0.49441	0	4	4.8333	0.44721	0.16667		5.25	5.2	5.1	0.25	0.1333	0.1795	5.25	5.2	5.1	0.25	0.13333	0.17951	5	4.5	4.7	0.14907	0.60093	0.42295		3.3333	4.6667	0.6146	0.3333	3.3333	4.6667	0.61464	0.33333	3.6667	5	0.55777	0.2582
Resenet-50	1		3	2.8333	0.4472	0.4014	3	2.8333	0.44721	0.40139	3.5	3.5	0.22361	0.22361		1.4	1.4	2.9	0.2667	0.2211	0.2769	1.4	1.4	2.9	0.26667	0.22111	0.27689	1.4	1.5	3.4	0.30551	0.26874	0.37118		3.1667	4.1667	0.3073	0.3073	3.1667	4.1667	0.30732	0.30732	4.1667	3.5	0.30732	0.34157
	2		3	3.6667	0.4472	0.4216	3	3.6667	0.44721	0.42164	3.3333	4.3333	0.61464	0.33333		2.2	1.9	2.4	0.6633	0.5467	0.4	2.2	1.9	2.4	0.66332	0.54671	0.4	2.2	2.5	2.2	0.66332	0.58214	0.2		3.1667	4	0.5426	0.4472	3.1667	4	0.54263	0.44721	3.1667	3.8333	0.60093	0.74907
	3		2.6667	3.6667	0.6146	0.6146	2.6667	3.6667	0.61464	0.61464	3.3333	3.6667	0.76012	0.61464		2.2	1.9	3.3	0.5538	0.348	0.335	2.2	1.9	3.3	0.55377	0.34801	0.335	2.1	2	2.9	0.60461	0.44721	0.34801		3.9167	4.6667	0.6882	0.5578	3.9167	4.6667	0.68819	0.55777	4.3333	4.3333	0.71492	0.49441
	4		4.3333	4.6667	0.2108	0.2108	4.3333	4.6667	0.21082	0.21082	4.5	4.6667	0.22361	0.21082		4.2	5.2	4.3	0.5925	0.3887	0.5588	4.2	5.2	4.3	0.59255	0.38873	0.55877	4.6	5.4	4.7	0.45216	0.22111	0.42295		4.5	4.5	0.2236	0.3416	4.5	4.5	0.22361	0.34157	4.6667	4.8333	0.21082	0.40139
	5		4.5	3.6667	0.7188	0.8433	4.5	3.6667	0.7188	0.84327	4	4.3333	0.68313	0.66667		5.7	5.5	3.85	0.1528	0.1667	0.558	5.7	5.5	3.85	0.15275	0.16667	0.55802	3.9	6	3.9	0.62272	0	0.56667		4.5	4.8333	0.7188	0.4014	4.5	4.8333	0.7188	0.40139	4	4.1667	0.68313	0.74907
	6		4.6667	4.6667	0.3333	0.3333	4.6667	4.6667	0.33333	0.33333	4.6667	4.6667	0.33333	0.33333		5.3	5.8	4.7	0.1528	0.1333	0.2134	5.3	5.8	4.7	0.15275	0.13333	0.21344	4.3	5.3	4.5	0.47258	0.49554	0.34157		4	5.1667	0.6831	0.1667	4	5.1667	0.68313	0.16667	4	5	0.68313	0.2582
Resnet-101	1		4	3.3333	0.5164	0.4944	4	3.3333	0.5164	0.49441	4.3333	3.5	0.33333	0.5		1.15	1.7	3.3	0.1067	0.3958	0.3958	1.15	1.7	3.3	0.10672	0.39581	0.39581	1.1	1.6	3.4	0.1	0.33993	0.37118		3.3333	3.6667	0.4216	0.4944	3.3333	3.6667	0.42164	0.49441	4.3333	3.5	0.21082	0.34157
	2		2.8333	4	0.5426	0	2.8333	4	0.54263	0	3.6667	4	0.55777	0		2.1	2.2	2.8	0.6574	0.5121	0.3887	2.1	2.2	2.8	0.65744	0.51208	0.38873	2.1	2.5	2.5	0.65744	0.58214	0.16667		3.5	4.1667	0.5	0.6009	3.5	4.1667	0.5	0.60093	4.1667	4.1667	0.47726	0.79232
	3		3.3333	3.5	0.7149	0.8466	3.3333	3.5	0.71492	0.84656	3.1667	3.8333	0.74907	0.60093		2.05	2	3.4	0.5795	0.4472	0.4	2.05	2	3.4	0.57951	0.44721	0.4	2.5	1.9	3.7	0.65405	0.45826	0.47258		3.6667	4.5	0.9189	0.5627	3.6667	4.5	0.91894	0.56273	4.6667	4.3333	0.55777	0.61464
	4		3.3333	4	0.5578	0.6325	3.3333	4	0.55777	0.63246	4.3333	4.1667	0.33333	0.65405		4.6	4.7	4.6	0.6532	0.423	0.6182	4.6	4.7	4.6	0.6532	0.42295	0.61824	4.7	4.9	4.6	0.44845	0.23333	0.61824		4.1667	4.6667	0.3073	0.2108	4.1667	4.6667	0.30732	0.21082	4.1667	5	0.40139	0.36515
	5		4	3.8333	0.8165	0.9098	4	3.8333	0.8165	0.90982	4.3333	5	0.66667	0		5.6	5.4	4.2	0.4	0.1633	0.5735	5.6	5.4	4.2	0.4	0.1633	0.57349	3.8	5.6	4.2	0.66332	0.22111	0.57349		3.8333	4.5	0.7491	0.3416	3.8333	4.5	0.74907	0.34157	4.6667	3.6667	0.33333	0.66667
	6		4.1667	5	0.7491	0	4.1667	5	0.74907	0	5	5	0	0		4.4	5.3	4.9	0.67	0.1528	0.2333	4.4	5.3	4.9	0.66999	0.15275	0.23333	4.8	4.9	5.1	0.44222	0.45826	0.1		3.1667	5.1667	0.654	0.1667	3.1667	5.1667	0.65405	0.16667	4.3333	5.1667	0.66667	0.16667
Squeezenet	1		1.8333	2.8333	0.1667	0.3073	1.8333	2.8333	0.16667	0.30732	1.8333	2.5	0.16667	0.34157		1.3	2.1	2.95	0.1528	0.4069	0.263	1.3	2.1	2.95	0.15275	0.40689	0.263	1.2	1.9	2.9	0.13333	0.34801	0.1		1.8333	3	0.1667	0	1.8333	3	0.16667	0	1.8333	2.8333	0.16667	0.16667
	2		2	3	0	0	2	3	0	0	2	3	0	0		1.65	2.5	2.6	0.3948	0.3727	0.1633	1.65	2.5	2.6	0.39476	0.37268	0.1633	1.9	2.4	2.7	0.27689	0.37118	0.15275		2	2.6667	0	0.3333	2	2.6667	0	0.33333	2	2.6667	0	0.33333
	3		2.3333	3.3333	0.4216	0.2108	2.3333	3.3333	0.42164	0.21082	2.3333	2.8333	0.42164	0.40139		2.4	2.2	2.9	0.4522	0.359	0.2333	2.4	2.2	2.9	0.45216	0.35901	0.23333	2.2	1.7	3.1	0.35901	0.3	0.27689		1.8333	3.6667	0.1667	0.4216	1.8333	3.6667	0.16667	0.42164	2	3.1667	0.2582	0.40139
	4		3	3.6667	0.5774	0.6146	3	3.6667	0.57735	0.61464	3	3.6667	0.57735	0.61464		3.9	4.3	3.6	0.3145	0.3	0.5812	3.9	4.3	3.6	0.31447	0.3	0.58119	3.8	4.4	4	0.3266	0.30551	0.5164		3	3	0.5774	0	3	3	0.57735	0	3.5	3	0.42817	0
	5		4	4.8333	0	0.1667	4	4.8333	0	0.16667	4	5	0.2582	0		4	4.8	3.4	0	0.2	0.4522	4	4.8	3.4	0	0.2	0.45216	4	4.8	3.5	0	0.2	0.54263		3.8333	4	0.1667	0.3651	3.8333	4	0.16667	0.36515	3.6667	4	0.21082	0.36515
	6		4	4.8333	0	0.1667	4	4.8333	0	0.16667	3.8333	4.8333	0.16667	0.16667		4	4.8	4.6	0	0.2	0.2667	4	4.8	4.6	0	0.2	0.26667	4.2	4.8	4.5	0.13333	0.2	0.34157		3.8333	3.8333	0.1667	0.4014	3.8333	3.8333	0.16667	0.40139	3.5	3.8333	0.22361	0.40139
Vgg-16	1		2	3.3333	0	0.3333	2	3.3333	0	0.33333	2	3.6667	0	0.21082		1.7	2.2	3.5	0.2134	0.359	0.2236	1.7	2.2	3.5	0.21344	0.35901	0.22361	1.6	2.3	3.9	0.1633	0.15275	0.50442		2	3.1667	0	0.3073	2	3.1667	0	0.30732	2	3.1667	0	0.16667
	2		2	3.8333	0	0.1667	2	3.8333	0	0.16667	2	4	0	0.2582		2.3	2.6	3.1	0.6675	0.6182	0.3145	2.3	2.6	3.1	0.6675	0.61824	0.31447	2.4	2.8	3	0.6532	0.61101	0.21082		2	3.1667	0	0.4773	2	3.1667	0	0.47726	2	3	0	0.44721
	3		3.1667	4	0.9804	0	3.1667	4	0.98036	0	2.1667	4.5	0.40139	0.22361		3.5	2.05	4.3	0.8851	0.5698	0.5588	3.5	2.05	4.3	0.88506	0.56984	0.55877	2.6	2	4.2	0.66999	0.39441	0.57349		2.5833	3	0.327	0.4472	2.5833	3	0.32702	0.44721	3.5	4	0.95743	0.85635
	4		4.1667	5.1667	0.5426	0.8333	4.1667	5.1667	0.54263	0.83333	4.5	5.5	0.67082	0.34157		5	5.4	5.3	0.7454	0.636	0.9781	5	5.4	5.3	0.74536	0.63596	0.97809	4.6	6.1	4.8	0.6	0.73711	1.0625		4.1667	3.6667	0.654	0.2108	4.1667	3.6667	0.65405	0.21082	4.5	3.8333	0.80623	0.16667
	5		4.1667	5.6667	0.1667	0.4944	4.1667	5.6667	0.16667	0.49441	3.8333	5	0.60093	0		4.5	5.8	4.8	0.4014	0.6633	0.8825	4.5	5.8	4.8	0.40139	0.66332	0.88255	4.5	6.7	5	0.47726	0.73106	0.86923		4.1667	4.8333	0.3073	0.1667	4.1667	4.8333	0.30732	0.16667	4.3333	5.3333	0.33333	0.55777
	6		4.1667	5.3333	0.654	0.3333	4.1667	5.3333	0.65405	0.33333	4.1667	5	0.65405	0		5.3	6.8	5.9	0.423	0.5538	0.8622	5.3	6.8	5.9	0.42295	0.55377	0.86217	5.2	7.2	6.6	0.44222	0.55377	0.26667		4.3333	5	0.2108	0.6325	4.3333	5	0.21082	0.63246	4.5	5.1667	0.22361	0.60093
vgg-19	1		2	3.3333	0	0.3333	2	3.3333	0	0.33333	2.1667	3.6667	0.16667	0.21082		2	3.1	3.5	0.2582	0.5859	0.1667	2	3.1	3.5	0.2582	0.58595	0.16667	2	2.4	3.6	0.2582	0.22111	0.1633		2	3.3333	0	0.4216	2	3.3333	0	0.42164	2	3.3333	0	0.21082
	2		2	3.3333	0	0.2108	2	3.3333	0	0.21082	2.1667	3.3333	0.16667	0.33333		2.4	2.85	3.6	0.6532	0.5871	0.4522	2.4	2.85	3.6	0.6532	0.58713	0.45216	2.5	2.2	2.9	0.63683	0.2	0.23333		2	3.3333	0	0.3333	2	3.3333	0	0.33333	2.3333	3	0.21082	0.44721
	3		3.3333	4.1667	0.9888	0.1667	3.3333	4.1667	0.98883	0.16667	2.3333	4.3333	0.42164	0.21082		2.7	1.85	3.45	0.6506	0.2587	0.263	2.7	1.85	3.45	0.65064	0.25874	0.263	2.6	1.9	3.4	0.66999	0.31447	0.26667		2.1667	3.1667	0.1667	0.3073	2.1667	3.1667	0.16667	0.30732	2.5	4	0.34157	0.85635
	4		3.8333	5.5	0.7032	0.9574	3.8333	5.5	0.70317	0.95743	4.1667	5.6667	0.30732	0.21082		5.5	5.1	4.4	0.6708	0.781	1.1372	5.5	5.1	4.4	0.67082	0.78102	1.1372	4.9	4.7	4.8	0.76667	0.55877	1.052		4.5	3.5	0.8466	0.4282	4.5	3.5	0.84656	0.42817	4.6667	4	0.71492	0.36515
	5		4.3333	5.5	0.8028	0.5627	4.3333	5.5	0.80277	0.56273	3.8333	5	0.60093	0		4.6	5.7	4.1	0.3399	0.7895	0.9363	4.6	5.7	4.1	0.33993	0.78951	0.9363	4.6	4.8	4.1	0.4	0.85375	0.88757		4.8333	5.5	0.5426	0.5	4.8333	5.5	0.54263	0.5	4.5	5.5	0.34157	0.5
	6		4.8333	6	0.9098	0.2582	4.8333	6	0.90982	0.2582	4.1667	5.6667	0.65405	0.33333		5.3	6.45	3.9	0.4955	0.7544	1.0376	5.3	6.45	3.9	0.49554	0.75443	1.0376	5	5.6	4.8	0.4714	0.6532	0.89194		4.8333	5.1667	0.1667	0.654	4.8333	5.1667	0.16667	0.65405	4.3333	5.1667	0.33333	0.65405
Xception	1		2.8333	3.1667	0.1667	0.9804	2.8333	3.1667	0.16667	0.98036	2.6667	2.8333	0.21082	0.47726		2.3	3.5	2.4	0.3958	0.7491	0.1633	2.3	3.5	2.4	0.39581	0.74907	0.1633	2.6	2.7	2.4	0.33993	0.57831	0.1633		3.6667	2.8333	0.4216	0.4773	3.6667	2.8333	0.42164	0.47726	3.3333	2.6667	0.33333	0.21082
	2		4	2.8333	0.4472	0.4773	4	2.8333	0.44721	0.47726	4	2.8333	0.44721	0.16667		4.8	5.1	2.8	0.8667	0.7219	0.4667	4.8	5.1	2.8	0.86667	0.72188	0.46667	4.4	3	2.9	0.84591	0.55777	0.52599		3.6667	3	0.4216	0.4472	3.6667	3	0.42164	0.44721	4	3	0.44721	0.44721
	3		4.3333	4.8333	0.5578	0.1667	4.3333	4.8333	0.55777	0.16667	4.1667	3.5	0.60093	0.61914		4.9	2.9	2.4	0.526	0.6227	0.2211	4.9	2.9	2.4	0.52599	0.62272	0.22111	4	2.5	2.4	0.69921	0.61914	0.26667		4	3.1667	0.4472	0.7923	4	3.1667	0.44721	0.79232	3.6667	3.1667	0.42164	0.79232
	4		5.3333	4	0.3333	0	5.3333	4	0.33333	0	5.3333	4.3333	0.33333	0.33333		5.45	3.6	5.3	0.45	0.3055	1.0116	5.45	3.6	5.3	0.45	0.30551	1.0116	5.9	4.1	4.2	0.56667	0.69041	0.92856		5.3333	2.1667	0.3333	0.1667	5.3333	2.1667	0.33333	0.16667	5.3333	2.1667	0.33333	0.16667
	5		2.8333	4.1667	0.7032	0.654	2.8333	4.1667	0.70317	0.65405	3.6667	3.5	0.91894	0.80623		3.1	5.3	3.6	0.6403	0.8699	0.8192	3.1	5.3	3.6	0.64031	0.86987	0.81921	2.4	4	3.1	0.45216	0.8165	0.86217		4.6667	3.5	0.5578	0.9574	4.6667	3.5	0.55777	0.95743	4.8333	5.1667	0.60093	1.0138
	6		4.3333	3.6667	0.9189	0.5578	4.3333	3.6667	0.91894	0.55777	4.5	4.5	0.80623	0.34157		4.1	5.4	3.3	0.4269	0.7916	0.8172	4.1	5.4	3.3	0.42687	0.79162	0.81718	3.4	5.7	3	0.5416	0.68394	0.71492		4.6667	4.5	0.8028	1.118	4.6667	4.5	0.80277	1.118	4.3333	6.3333	0.91894	0.88192

## Sheet: Supplementary Figure 4
	Supplementary Figure 4A
	Original		V1	V2	V3	V4	LOT	VOT		Controlled		V1	V2	V3	V4	LOT	VOT
	Upper bound		0.90047	0.86947	0.74616	0.69496	0.85023	0.84047		Upper bound		0.72215	0.83534	0.75155	0.7379	0.8741	0.89658
	Lower bound		0.85322	0.81328	0.62503	0.54413	0.78319	0.78171		Lower bound		0.61034	0.78017	0.63243	0.62489	0.82439	0.85677
			Supplementary Figure 4B													Supplementary Figure 4C													Supplementary Figure 4D
Network Name	CNN Layers		Mean						SE							Mean						SE							Mean						SE
			V1	V2	V3	V4	LOT	VOT	V1	V2	V3	V4	LOT	VOT		V1	V2	V3	V4	LOT	VOT	V1	V2	V3	V4	LOT	VOT		V1	V2	V3	V4	LOT	VOT	V1	V2	V3	V4	LOT	VOT
Alexnet	1		0.63523	0.63667	0.69657	0.33923	0.059937	0.034423	0.051313	0.051929	0.063791	0.10593	0.071408	0.06518		0.70935	0.58896	0.62505	0.22454	0.025855	-0.022305	0.076982	0.037819	0.017639	0.06861	0.049085	0.052378		0.6304	0.6357	0.6944	0.3316	0.051	0.0261	0.0505	0.0506	0.0613	0.1038	0.0723	0.0657
	2		0.59098	0.60721	0.71135	0.43675	0.18254	0.16652	0.047727	0.0559	0.078275	0.10212	0.07742	0.062184		0.69658	0.60411	0.6463	0.33227	0.013904	0.00077438	0.088454	0.047553	0.022822	0.066439	0.050304	0.039283		0.5893	0.6132	0.7063	0.4284	0.1692	0.1483	0.0494	0.0547	0.0769	0.0978	0.0764	0.0635
	3		0.31476	0.2965	0.56593	0.46996	0.43131	0.43006	0.023564	0.043146	0.053742	0.064545	0.076282	0.035491		0.59979	0.48761	0.65807	0.3694	0.19535	0.17784	0.076806	0.042912	0.024721	0.037725	0.055735	0.032761		0.3088	0.294	0.5617	0.4757	0.4284	0.4305	0.0246	0.0432	0.0545	0.0644	0.0759	0.0357
	4		0.18303	0.16075	0.49752	0.49805	0.48285	0.49511	0.024543	0.045882	0.053796	0.05952	0.075493	0.028614		0.45137	0.30954	0.60488	0.4661	0.22272	0.22382	0.04934	0.042186	0.04533	0.018589	0.064893	0.020039		0.1751	0.1596	0.4903	0.5076	0.5003	0.5102	0.025	0.0473	0.0532	0.0642	0.0743	0.0282
	5		0.15156	0.11405	0.46212	0.41951	0.42328	0.4318	0.021265	0.053056	0.04319	0.072964	0.073459	0.036465		0.45994	0.32633	0.56602	0.4255	0.22564	0.25201	0.068065	0.052533	0.04248	0.041092	0.071542	0.023448		0.1521	0.1161	0.4647	0.4221	0.4289	0.4365	0.0208	0.052	0.0435	0.0727	0.0723	0.0361
	6		-0.0090882	-0.03921	0.29582	0.25731	0.29292	0.27535	0.025792	0.051615	0.062458	0.0655	0.058614	0.029907		0.30313	0.20026	0.38202	0.24725	0.14664	0.14153	0.063924	0.048818	0.047632	0.055017	0.050988	0.012305		-0.0159	-0.0422	0.2908	0.2564	0.2953	0.2761	0.0259	0.0516	0.064	0.0652	0.0572	0.03
Cornet-S	1		0.27143	0.20983	0.43776	0.19236	0.084021	0.1054	0.051069	0.046303	0.037843	0.093115	0.086707	0.085473		0.529	0.35817	0.56475	0.25501	0.14673	0.10586	0.054705	0.039188	0.043083	0.052868	0.064726	0.04639
	2		0.21085	0.152	0.39425	0.22237	0.09889	0.13523	0.04827	0.052609	0.042205	0.095279	0.091537	0.076582		0.39581	0.17298	0.39525	0.14563	0.045924	-0.0040605	0.046335	0.042818	0.043104	0.056726	0.061127	0.044447
	3		0.48535	0.46015	0.63225	0.40044	0.19832	0.19306	0.044193	0.056856	0.052973	0.098225	0.089279	0.057141		0.66164	0.56771	0.64794	0.28365	0.13414	0.10687	0.095516	0.051471	0.029991	0.067858	0.053557	0.044057
	4		0.34486	0.32131	0.57761	0.40756	0.35888	0.36566	0.035076	0.051525	0.032771	0.095248	0.075158	0.05562		0.59349	0.52802	0.65478	0.39202	0.29323	0.27591	0.073833	0.049131	0.038802	0.057834	0.056506	0.02886
	5		0.11899	0.072996	0.34143	0.18597	0.25306	0.24488	0.034462	0.049989	0.060085	0.10196	0.064842	0.063629		0.45903	0.43525	0.53802	0.3403	0.26687	0.24553	0.058679	0.048282	0.040025	0.066932	0.047581	0.018712
	6		0.037162	0.01142	0.2586	0.072036	0.14012	0.098736	0.037419	0.049291	0.082724	0.085192	0.047248	0.057754		0.28433	0.21056	0.34298	0.18878	0.1876	0.16425	0.052562	0.053077	0.06173	0.048345	0.033806	0.010776
Densenet-201	1		0.32908	0.32368	0.507	0.21261	0.095697	0.1376	0.040696	0.020654	0.032754	0.082073	0.07933	0.077642		0.56175	0.4129	0.61218	0.31229	0.19106	0.1855	0.099645	0.05488	0.050844	0.0377	0.056691	0.044255
	2		0.35015	0.31857	0.51412	0.2699	0.14204	0.14289	0.043937	0.059851	0.0356	0.10218	0.090493	0.078672		0.52754	0.38179	0.54504	0.22025	0.12027	0.079318	0.06989	0.049792	0.040924	0.051504	0.057927	0.052028
	3		0.35955	0.3214	0.5548	0.37764	0.23418	0.25382	0.037681	0.051734	0.040548	0.10065	0.091347	0.065952		0.6132	0.52602	0.59731	0.30618	0.1501	0.1512	0.0949	0.055224	0.040039	0.059844	0.061299	0.043545
	4		0.40689	0.38152	0.59412	0.35647	0.27368	0.27708	0.035123	0.046203	0.028707	0.10369	0.077051	0.070561		0.60982	0.54372	0.64046	0.34596	0.20657	0.1959	0.074293	0.042155	0.037695	0.048698	0.052541	0.036898
	5		0.40753	0.34585	0.52935	0.26735	0.24421	0.1791	0.022873	0.06666	0.04179	0.1288	0.053866	0.083584		0.49114	0.43479	0.54002	0.23931	0.2395	0.20804	0.080771	0.046857	0.057245	0.056882	0.042578	0.039299
	6		0.14234	0.086862	0.32164	0.10086	0.12316	0.060604	0.03368	0.070866	0.057075	0.12236	0.040851	0.08182		0.4458	0.3713	0.48036	0.21322	0.19982	0.14071	0.057955	0.044469	0.058476	0.055593	0.033411	0.034669
Googlenet	1		0.62264	0.66176	0.67403	0.38375	0.0026485	-0.022227	0.058291	0.045494	0.085506	0.11895	0.065348	0.053119		0.56658	0.38863	0.55061	0.24342	0.05012	0.014914	0.050409	0.042678	0.051676	0.062438	0.055588	0.041392
	2		0.50177	0.45915	0.6193	0.34087	0.14277	0.14234	0.04584	0.058229	0.043795	0.099062	0.08462	0.067856		0.58501	0.4742	0.56538	0.21085	0.086975	0.045748	0.085402	0.04952	0.035858	0.053198	0.053508	0.054498
	3		0.42268	0.39894	0.60717	0.42215	0.2453	0.2706	0.034623	0.04543	0.043517	0.08755	0.089052	0.051062		0.63026	0.52173	0.63161	0.32178	0.16068	0.15622	0.089907	0.048673	0.027688	0.058248	0.059703	0.041631
	4		0.27726	0.28354	0.54395	0.39223	0.33607	0.36803	0.044323	0.045727	0.022502	0.099335	0.074289	0.059029		0.52216	0.44492	0.68617	0.44448	0.29688	0.28658	0.076382	0.044144	0.046197	0.040601	0.051637	0.027333
	5		0.18631	0.16568	0.41003	0.29426	0.15445	0.20574	0.034851	0.048665	0.031131	0.12049	0.081904	0.066444		0.39508	0.34494	0.57004	0.46017	0.30281	0.31605	0.058113	0.047148	0.044122	0.04848	0.064981	0.020626
	6		0.085329	0.031763	0.28633	0.084077	0.078638	0.094357	0.04164	0.049229	0.072559	0.089326	0.068258	0.057259		0.27038	0.1967	0.37518	0.23348	0.22454	0.21606	0.067278	0.057318	0.070298	0.061083	0.045333	0.027926
Inception-v3	1		0.50013	0.49865	0.6214	0.3052	0.1123	0.11351	0.041578	0.053465	0.04438	0.10708	0.086705	0.074927		0.64047	0.54445	0.61145	0.24324	0.060976	0.027229	0.097826	0.04495	0.022078	0.058757	0.052419	0.052978
	2		0.46692	0.45331	0.5933	0.31761	0.13383	0.13039	0.044465	0.056081	0.046976	0.10233	0.089937	0.071277		0.58866	0.49427	0.6162	0.31175	0.15019	0.13214	0.091961	0.045021	0.029194	0.044965	0.059341	0.045261
	3		0.46245	0.43844	0.57788	0.32126	0.11458	0.10904	0.050608	0.060456	0.052131	0.10258	0.08955	0.068711		0.61347	0.52447	0.62058	0.31813	0.09628	0.091269	0.096936	0.051089	0.031313	0.061825	0.061594	0.043336
	4		0.55057	0.54681	0.66865	0.38338	0.17269	0.15311	0.04238	0.057091	0.057353	0.10825	0.083866	0.066398		0.67569	0.59672	0.66008	0.30463	0.11799	0.09437	0.09551	0.047178	0.020528	0.060101	0.051927	0.043709
	5		0.30691	0.25499	0.50554	0.40136	0.23345	0.25318	0.036469	0.062434	0.053028	0.097643	0.089651	0.051914		0.57379	0.48241	0.63681	0.31968	0.26331	0.2427	0.09638	0.061844	0.041024	0.056838	0.053434	0.036871
	6		0.22353	0.20126	0.45875	0.38475	0.23308	0.24269	0.042142	0.071136	0.046516	0.1064	0.083	0.054665		0.5726	0.48661	0.64265	0.36073	0.26769	0.23705	0.067092	0.04993	0.046321	0.043912	0.053628	0.032191
	7		0.17245	0.15026	0.45665	0.40291	0.28161	0.30034	0.046608	0.064026	0.040093	0.10429	0.072607	0.055042		0.54861	0.47648	0.66537	0.4495	0.30327	0.29598	0.059589	0.042617	0.03999	0.039728	0.056568	0.024748
	8		0.073926	0.042436	0.41149	0.46521	0.34602	0.41036	0.05062	0.04706	0.036068	0.11231	0.075773	0.058195		0.37775	0.28993	0.55079	0.42432	0.3154	0.31668	0.049279	0.040599	0.040996	0.030645	0.063891	0.029899
	9		0.14736	0.12773	0.4665	0.57787	0.32403	0.38764	0.056165	0.05633	0.045995	0.1128	0.071616	0.035894		0.45255	0.39748	0.58673	0.43052	0.22472	0.24142	0.065938	0.032618	0.044922	0.041585	0.054567	0.028192
	10		0.40662	0.40268	0.54541	0.32327	-0.022073	0.014992	0.028632	0.041679	0.025373	0.082378	0.052504	0.048168		0.45383	0.36756	0.44889	0.12656	0.11927	0.058884	0.064881	0.02668	0.043789	0.049679	0.031924	0.045213
	11		0.36119	0.33207	0.49797	0.23277	-0.0092106	0.0037718	0.022943	0.038637	0.034272	0.080185	0.047067	0.052024		0.43011	0.30124	0.45418	0.099742	0.18741	0.13104	0.071186	0.042463	0.054558	0.049191	0.03316	0.051607
InceptionResnet-v2	1		0.2779	0.2226	0.45482	0.22265	0.11723	0.14681	0.046579	0.045833	0.03479	0.097126	0.089203	0.081241		0.60106	0.41773	0.61154	0.25747	0.18915	0.15266	0.068786	0.039202	0.03869	0.046038	0.060574	0.048364
	2		0.59582	0.57655	0.65387	0.31615	0.063313	0.04537	0.040743	0.051758	0.059536	0.11667	0.082564	0.065459		0.69548	0.59599	0.61793	0.19352	0.019286	-0.023947	0.10842	0.050344	0.025353	0.073438	0.043293	0.053221
	3		0.60084	0.59316	0.6526	0.3261	0.05419	0.03643	0.043931	0.051652	0.06516	0.11297	0.082693	0.064453		0.68773	0.58842	0.6089	0.1917	0.016185	-0.032796	0.10382	0.045531	0.019687	0.065045	0.042425	0.053126
	4		0.45159	0.40815	0.58801	0.3021	0.14642	0.13714	0.041612	0.054675	0.035223	0.094107	0.083337	0.064778		0.63007	0.51835	0.62733	0.25847	0.12866	0.1097	0.097951	0.053759	0.034355	0.065846	0.054073	0.045141
	5		0.24479	0.26484	0.48338	0.3884	0.16448	0.17774	0.059876	0.080097	0.041255	0.11489	0.068581	0.067645		0.48977	0.39338	0.55553	0.32844	0.17017	0.15859	0.046026	0.035112	0.045939	0.037209	0.048586	0.032718
	6		0.32425	0.36902	0.41049	0.067566	-0.22441	-0.2491	0.040404	0.093721	0.067606	0.11026	0.045972	0.08271		0.26089	0.1312	0.19355	0.052396	-0.18752	-0.24799	0.049673	0.043185	0.063159	0.077087	0.032334	0.030508
	7		0.25209	0.28245	0.36059	0.0080876	-0.13501	-0.16052	0.019171	0.070257	0.048852	0.094957	0.044562	0.076922		0.31316	0.14662	0.2451	0.046649	-0.14081	-0.19663	0.050118	0.034024	0.052411	0.077977	0.037474	0.030533
Mobilenet-v2	1		0.16551	0.080568	0.35101	0.15377	0.076358	0.10384	0.050463	0.047305	0.050571	0.091671	0.086337	0.088874		0.24794	-0.030815	0.26772	0.10795	0.017827	-0.025681	0.054597	0.033729	0.047148	0.061413	0.05891	0.034716
	2		0.39084	0.32459	0.51457	0.23159	0.11805	0.11379	0.04511	0.05378	0.040948	0.086943	0.084749	0.076334		0.60125	0.44766	0.55343	0.20465	0.057236	0.029145	0.082051	0.058637	0.047957	0.079149	0.050591	0.043697
	3		0.27982	0.22324	0.45783	0.2845	0.17315	0.18093	0.039586	0.065997	0.041548	0.09922	0.08584	0.067108		0.57598	0.46225	0.56356	0.26467	0.12684	0.11927	0.088629	0.058755	0.04102	0.057534	0.062555	0.047894
	4		0.52904	0.5386	0.6567	0.47178	0.14651	0.14973	0.061579	0.060635	0.082978	0.10543	0.085136	0.055668		0.64549	0.56534	0.61355	0.37141	-0.0013302	0.014276	0.09571	0.054208	0.034665	0.052817	0.054532	0.030863
	5		0.41383	0.36719	0.58655	0.42033	0.25862	0.26951	0.037693	0.053953	0.045984	0.10001	0.090047	0.053879		0.61922	0.51708	0.6213	0.35535	0.1543	0.16671	0.086841	0.060819	0.046166	0.056561	0.063106	0.034868
	6		0.31713	0.27752	0.46166	0.37663	0.081649	0.10777	0.059959	0.067883	0.054673	0.10018	0.083453	0.053273		0.43421	0.26284	0.40766	0.38536	-0.081243	-0.052501	0.043992	0.05422	0.069799	0.061368	0.064811	0.032506
	7		0.19124	0.16249	0.45683	0.35675	0.32075	0.32433	0.038792	0.060902	0.041264	0.10359	0.064803	0.060038		0.47581	0.38052	0.46878	0.25783	0.11215	0.074848	0.034375	0.031857	0.048308	0.046614	0.054102	0.02536
	8		0.14964	0.16367	0.40784	0.30812	0.10309	0.11151	0.041401	0.081002	0.034871	0.10793	0.062736	0.058767		0.42664	0.33618	0.4737	0.23466	0.16908	0.13004	0.05818	0.044991	0.050225	0.047898	0.045184	0.03488
	9		0.097188	0.072358	0.3625	0.23934	0.14596	0.16633	0.04268	0.062805	0.040807	0.11641	0.070068	0.068432		0.41369	0.33572	0.46987	0.2052	0.2281	0.197	0.073639	0.051839	0.059786	0.059052	0.044545	0.042316
	10		0.18786	0.12654	0.41222	0.22584	0.19267	0.21295	0.038717	0.055892	0.054624	0.10597	0.070186	0.070014		0.37674	0.31237	0.45254	0.23229	0.23476	0.21241	0.074535	0.057536	0.06719	0.064592	0.044453	0.034134
Resenet-18	1		0.29715	0.2819	0.48392	0.17558	0.04972	0.093445	0.048661	0.030998	0.040957	0.075845	0.080962	0.085814		0.50364	0.30681	0.59823	0.30846	0.20374	0.1648	0.059063	0.040868	0.06212	0.052215	0.064669	0.038348
	2		0.14189	0.078561	0.35402	0.16244	0.10208	0.13988	0.048341	0.048646	0.050966	0.09142	0.087927	0.087134		0.27147	0.030032	0.29372	0.11105	-0.038732	-0.08005	0.045318	0.039635	0.047089	0.071911	0.060097	0.037434
	3		0.22828	0.17571	0.44287	0.33513	0.057839	0.11789	0.05661	0.052702	0.056361	0.079511	0.081322	0.047388		0.49971	0.31529	0.50974	0.25519	0.080133	0.058793	0.054645	0.056884	0.054401	0.065776	0.062252	0.033799
	4		0.27188	0.27798	0.54486	0.47297	0.12288	0.20474	0.062329	0.042	0.048606	0.055818	0.076605	0.037544		0.55354	0.4087	0.6224	0.47367	0.11954	0.14555	0.049298	0.049833	0.063627	0.049686	0.054802	0.023472
	5		0.09956	0.050008	0.33897	0.27565	0.2651	0.30262	0.034417	0.048722	0.057837	0.10662	0.074684	0.049066		0.39599	0.36428	0.53145	0.31603	0.31996	0.28585	0.063982	0.061961	0.051477	0.050049	0.039069	0.024502
	6		0.052397	-0.00016556	0.28004	0.13151	0.18464	0.16405	0.037585	0.050447	0.07065	0.096343	0.055872	0.055029		0.32374	0.28738	0.44214	0.20857	0.279	0.21698	0.065108	0.063558	0.067194	0.047586	0.030827	0.028051
Resenet-50	1		0.2623	0.24596	0.46066	0.15751	0.049082	0.095999	0.048186	0.02766	0.048833	0.070424	0.080426	0.083575		0.42692	0.20473	0.53118	0.2852	0.15922	0.12265	0.045042	0.040705	0.069013	0.0595	0.063916	0.031613
	2		0.30418	0.25918	0.46541	0.23779	0.099437	0.11297	0.042834	0.059003	0.034738	0.10215	0.090412	0.078682		0.4791	0.32122	0.48821	0.18695	0.068639	0.03772	0.072704	0.053671	0.051824	0.053259	0.055574	0.048006
	3		0.34577	0.27743	0.49706	0.2533	0.14423	0.14608	0.038976	0.061252	0.043308	0.098906	0.086883	0.080506		0.58309	0.47302	0.59175	0.24269	0.15448	0.12557	0.086962	0.055573	0.038967	0.05929	0.056651	0.047435
	4		0.31385	0.25891	0.52552	0.41905	0.13064	0.18978	0.053957	0.061556	0.057964	0.09324	0.08392	0.053044		0.51166	0.33837	0.55827	0.43563	0.097009	0.1346	0.039332	0.048552	0.065606	0.051789	0.05989	0.021915
	5		0.21687	0.17079	0.40584	0.37882	0.23764	0.29104	0.04136	0.056956	0.035801	0.12172	0.081863	0.045594		0.49415	0.44446	0.63462	0.42778	0.30044	0.28211	0.049382	0.036287	0.034072	0.051072	0.044506	0.019474
	6		0.1366	0.10246	0.31936	0.11217	0.14268	0.1022	0.028331	0.059951	0.058437	0.10572	0.051542	0.071489		0.41196	0.32067	0.42435	0.16478	0.1584	0.09884	0.047626	0.047537	0.052412	0.058427	0.02861	0.021465
Resnet-101	1		0.26094	0.24295	0.45519	0.1535	0.048443	0.094266	0.048	0.027477	0.048475	0.069854	0.08017	0.083975		0.4292	0.20664	0.51758	0.27115	0.13697	0.096742	0.042932	0.03887	0.066521	0.060081	0.063887	0.032271
	2		0.34641	0.30243	0.49524	0.25704	0.1133	0.11954	0.043452	0.060129	0.035534	0.1085	0.090744	0.078313		0.50573	0.33819	0.49669	0.1688	0.046289	0.0095319	0.074046	0.0544	0.04761	0.057066	0.054966	0.052267
	3		0.30728	0.26521	0.49168	0.30384	0.15764	0.16761	0.044462	0.062037	0.039697	0.10294	0.087011	0.065844		0.54022	0.41609	0.54039	0.20885	0.10376	0.075487	0.083931	0.054056	0.042083	0.059078	0.0593	0.051764
	4		0.33483	0.31812	0.50317	0.32281	-0.02408	-0.0034349	0.064185	0.078445	0.059721	0.10303	0.071699	0.064941		0.65023	0.52857	0.59056	0.31293	0.059151	0.038176	0.056973	0.047933	0.039631	0.068453	0.04994	0.032828
	5		0.21788	0.22288	0.40146	0.24491	0.182	0.18659	0.026795	0.064169	0.02675	0.11417	0.068336	0.067472		0.43385	0.35269	0.54851	0.31138	0.28685	0.26578	0.063788	0.048712	0.052014	0.049461	0.047659	0.032522
	6		0.24616	0.23465	0.41733	0.11911	0.1362	0.085235	0.020692	0.061108	0.050306	0.10516	0.045124	0.083432		0.4344	0.3588	0.47608	0.18513	0.21195	0.17228	0.068611	0.049326	0.067736	0.053496	0.037575	0.038485
Squeezenet	1		0.55559	0.55776	0.64028	0.38767	0.083656	0.086147	0.061402	0.047404	0.068733	0.10954	0.074423	0.053458		0.48877	0.28409	0.53902	0.28985	0.11334	0.090539	0.053411	0.049435	0.070649	0.061538	0.056224	0.032165
	2		0.62246	0.63667	0.71335	0.40209	0.12872	0.1095	0.042143	0.052322	0.077842	0.11079	0.076664	0.060055		0.61466	0.49473	0.54413	0.11917	-0.023863	-0.096288	0.095058	0.046232	0.036166	0.068708	0.042776	0.060385
	3		0.56097	0.55338	0.65479	0.41613	0.22268	0.18631	0.036388	0.051854	0.081607	0.097041	0.080481	0.052508		0.68143	0.62335	0.6713	0.28319	0.10978	0.063902	0.10733	0.043268	0.015339	0.061445	0.038762	0.043665
	4		0.15037	0.098539	0.39836	0.326	0.38013	0.35435	0.021207	0.042206	0.047957	0.053229	0.056495	0.028648		0.47618	0.44483	0.5777	0.36894	0.34432	0.33821	0.077835	0.059974	0.057397	0.064973	0.052159	0.022358
	5		0.062614	0.025468	0.32173	0.26315	0.29794	0.27015	0.018539	0.049739	0.052933	0.06084	0.06079	0.027625		0.32374	0.27333	0.51302	0.3694	0.384	0.37288	0.068278	0.069138	0.062641	0.054636	0.042712	0.016813
Vgg-16	1		0.22727	0.17964	0.4311	0.16636	0.075445	0.12638	0.053414	0.039944	0.05346	0.086425	0.086019	0.091067		0.28771	0.039975	0.32309	0.15028	-0.030613	-0.064451	0.043936	0.042511	0.068021	0.070388	0.055792	0.032041
	2		0.65585	0.65227	0.70368	0.38785	0.092504	0.060057	0.045419	0.053631	0.085376	0.12351	0.071557	0.060514		0.49497	0.27296	0.45683	0.16889	-0.0069861	-0.049308	0.04067	0.05203	0.062229	0.066873	0.051198	0.039945
	3		0.51782	0.50531	0.65397	0.42672	0.26382	0.23749	0.030774	0.050542	0.065689	0.086462	0.079054	0.053466		0.63993	0.53249	0.61702	0.20501	0.10403	0.046478	0.092405	0.052946	0.038444	0.065835	0.0456	0.056365
	4		0.49401	0.46398	0.65068	0.45636	0.3846	0.35334	0.029226	0.051054	0.055272	0.098678	0.079301	0.045886		0.66082	0.57546	0.69365	0.37798	0.24634	0.23112	0.088822	0.053352	0.037532	0.053926	0.048666	0.035688
	5		0.20045	0.18849	0.42928	0.39004	0.35103	0.3538	0.017981	0.058821	0.037895	0.091844	0.072138	0.038767		0.45137	0.39164	0.63207	0.43973	0.42131	0.40554	0.06117	0.054135	0.042591	0.054093	0.047531	0.022878
	6		0.12656	0.099634	0.37017	0.38685	0.2713	0.28894	0.020264	0.046304	0.042582	0.078586	0.074899	0.027344		0.37419	0.34001	0.59731	0.45962	0.39823	0.3872	0.056874	0.055392	0.039853	0.057276	0.047908	0.020438
	7		0.089434	0.038331	0.31771	0.30283	0.21383	0.24351	0.028607	0.050577	0.052695	0.080679	0.071821	0.037826		0.41624	0.36638	0.5975	0.39759	0.38427	0.37032	0.06635	0.057394	0.042557	0.060675	0.045063	0.020577
	8		0.063344	0.041706	0.26079	0.084625	0.12598	0.09007	0.03098	0.047265	0.067418	0.089593	0.055504	0.061882		0.3013	0.20436	0.42271	0.22545	0.3029	0.24991	0.063703	0.057484	0.055721	0.054378	0.026934	0.02877
vgg-19	1		0.19817	0.14205	0.41058	0.16682	0.092322	0.13924	0.054354	0.041955	0.053555	0.086741	0.086631	0.095261		0.15279	-0.11073	0.23251	0.13121	-0.043476	-0.081692	0.052243	0.039691	0.069292	0.073144	0.051201	0.027619
	2		0.61844	0.59954	0.69794	0.37764	0.12078	0.098827	0.048171	0.060229	0.071163	0.11672	0.077141	0.065593		0.43157	0.19305	0.41514	0.17245	-0.012824	-0.055967	0.041476	0.05173	0.070544	0.071156	0.051258	0.036103
	3		0.51135	0.50066	0.63599	0.429	0.25972	0.23311	0.029507	0.050488	0.069189	0.089391	0.080583	0.052393		0.66592	0.57437	0.61081	0.19918	0.053313	0.0024164	0.097275	0.054073	0.034265	0.074015	0.045866	0.054625
	4		0.52996	0.49235	0.66464	0.43055	0.33516	0.29998	0.032444	0.047914	0.057497	0.09726	0.077304	0.052446		0.6683	0.56926	0.70277	0.32817	0.23011	0.18824	0.096415	0.054874	0.028014	0.053261	0.042207	0.041971
	5		0.20027	0.20445	0.43859	0.38621	0.3379	0.3226	0.025125	0.071779	0.038068	0.10378	0.068643	0.048995		0.4666	0.44939	0.61027	0.42094	0.33802	0.31814	0.06051	0.051238	0.05137	0.058805	0.052034	0.017831
	6		0.12519	0.12007	0.38175	0.34215	0.25516	0.26212	0.026008	0.054611	0.030887	0.083858	0.062253	0.033776		0.40721	0.38699	0.59485	0.47093	0.33474	0.33684	0.050069	0.042756	0.047718	0.056614	0.04991	0.014985
	7		-0.012372	-0.056177	0.28241	0.31296	0.25297	0.28182	0.031502	0.055752	0.052092	0.096667	0.066247	0.036506		0.40311	0.37139	0.56192	0.39804	0.31795	0.31331	0.053126	0.049026	0.042312	0.058259	0.047886	0.018447
	8		-0.002885	-0.027898	0.24446	0.11208	0.12379	0.10156	0.032779	0.054485	0.069082	0.087327	0.048418	0.057787		0.345	0.28208	0.45081	0.27015	0.26322	0.21424	0.045717	0.047509	0.050068	0.059278	0.030148	0.021158
Xception	1		0.32698	0.28509	0.46741	0.24372	0.09141	0.10977	0.054867	0.046859	0.03812	0.079522	0.082379	0.070366		0.55627	0.36492	0.59284	0.2571	0.17738	0.1357	0.056786	0.037339	0.040969	0.05193	0.0651	0.044316
	2		0.54747	0.48661	0.6235	0.31305	0.11914	0.097368	0.046582	0.05334	0.053993	0.097705	0.081002	0.068522		0.70916	0.56269	0.6286	0.18394	0.074021	0.016465	0.084462	0.045056	0.023954	0.075334	0.04478	0.054112
	3		0.59135	0.5782	0.63417	0.32755	-0.03968	-0.057075	0.048657	0.067085	0.083442	0.12474	0.080673	0.072291		0.65717	0.546	0.53647	0.14134	-0.033897	-0.081145	0.085162	0.052234	0.045702	0.068942	0.045194	0.049879
	4		0.51408	0.52912	0.62459	0.44469	0.021988	0.041356	0.062541	0.068467	0.087574	0.11453	0.08383	0.066978		0.55363	0.41427	0.57423	0.43052	0.11972	0.16744	0.068854	0.058406	0.049586	0.050765	0.065935	0.023949
	5		0.50423	0.56105	0.6765	0.45116	0.099437	0.10321	0.061991	0.052038	0.065175	0.1011	0.080734	0.07198		0.64658	0.48697	0.67941	0.29669	0.23166	0.17766	0.07298	0.045669	0.019127	0.050329	0.047657	0.045415
	6		0.22782	0.29029	0.4811	0.37198	0.065958	0.12711	0.055367	0.035521	0.026182	0.092646	0.066636	0.049507		0.39946	0.23228	0.4186	0.19534	0.081045	0.042373	0.047203	0.029873	0.035859	0.044371	0.054867	0.047638
	7		0.33328	0.30753	0.37491	0.15651	-0.27075	-0.23888	0.047297	0.077048	0.050673	0.095645	0.055792	0.04917		0.28287	0.17763	0.22348	-0.040014	-0.036543	-0.13442	0.070498	0.048254	0.079254	0.059002	0.031754	0.047397
	8		0.32817	0.31346	0.39544	0.048865	-0.18372	-0.19674	0.027541	0.055655	0.044228	0.087317	0.045219	0.05285		0.28835	0.17252	0.25851	-0.012738	0.021476	-0.091818	0.074049	0.05632	0.072429	0.061316	0.021932	0.031803

## Sheet: Supplementary Figure 5
	Supplementary Figure 5A
	Full SF		V1	V2	V3	V4	LOT	VOT		High SF		V1	V2	V3	V4	LOT	VOT		Low SF		V1	V2	V3	V4	LOT	VOT
	Upper bound		0.79964	0.73643	0.5866	0.51245	0.84147	0.79607		Upper bound		0.71536	0.67429	0.56571	0.60447	0.82286	0.81964		Upper bound		0.74567	0.67489	0.63286	0.58893	0.79893	0.7521
	Lower bound		0.75159	0.69506	0.46949	0.30914	0.79937	0.74943		Lower bound		0.67417	0.6134	0.46902	0.50211	0.78039	0.79087		Lower bound		0.67624	0.58528	0.50057	0.48732	0.75366	0.68834
			Supplementary Figure 5B													Supplementary Figure 5C													Supplementary Figure 5D
Network Name	CNN Layers		Mean						SE							Mean						SE							Mean						SE
			V1	V2	V3	V4	LOT	VOT	V1	V2	V3	V4	LOT	VOT		V1	V2	V3	V4	LOT	VOT	V1	V2	V3	V4	LOT	VOT		V1	V2	V3	V4	LOT	VOT	V1	V2	V3	V4	LOT	VOT
Alexnet	1		0.67556	0.62387	0.62372	0.37729	-0.11223	-0.10943	0.041854	0.052107	0.070428	0.06453	0.054276	0.049872		0.59655	0.63089	0.65276	0.078251	-0.13432	-0.088018	0.09304	0.11143	0.085814	0.096411	0.052097	0.065081		0.60305	0.64651	0.66551	0.20982	0.022773	0.062727	0.090503	0.081484	0.10329	0.084214	0.04325	0.053624
	2		0.60663	0.5103	0.65408	0.44479	0.046342	0.052711	0.040828	0.047477	0.060656	0.069948	0.048588	0.035644		0.55298	0.60268	0.61705	0.16182	-0.041108	0.05984	0.093363	0.10717	0.088286	0.089161	0.05081	0.053774		0.65341	0.67365	0.69515	0.19732	0.1042	0.1188	0.089862	0.089062	0.10109	0.087595	0.038667	0.060062
	3		0.34484	0.26744	0.54729	0.56372	0.32063	0.36164	0.038491	0.050827	0.067428	0.067044	0.042937	0.011621		0.46048	0.44018	0.58169	0.24504	0.014249	0.13377	0.09891	0.10263	0.091465	0.099983	0.064125	0.050627		0.58876	0.64615	0.71515	0.27411	0.06813	0.093085	0.077258	0.077554	0.092897	0.079066	0.041491	0.041608
	4		0.18699	0.12137	0.47408	0.58658	0.3542	0.42807	0.044028	0.053301	0.077879	0.063238	0.04366	0.022607		0.22691	0.20768	0.42384	0.35432	0.089606	0.2377	0.096124	0.086334	0.084178	0.10234	0.069173	0.046551		0.34555	0.48758	0.67336	0.44089	0.094559	0.1513	0.081735	0.055459	0.1023	0.093695	0.06292	0.040569
	5		0.1952	0.19101	0.50479	0.59122	0.23563	0.35271	0.050461	0.056613	0.072111	0.055531	0.041598	0.030806		0.22012	0.21268	0.40741	0.32968	0.073892	0.22913	0.093797	0.085239	0.081428	0.10162	0.071325	0.046658		0.14448	0.32936	0.56943	0.54732	0.16099	0.21094	0.071658	0.065986	0.10703	0.098629	0.080123	0.047293
	6		0.16734	0.27208	0.46051	0.58622	0.2467	0.30128	0.049088	0.064031	0.058054	0.06736	0.041956	0.036588		0.0044056	0.012319	0.24205	0.38647	0.13461	0.29591	0.086347	0.069072	0.071344	0.088945	0.071871	0.055172		-0.066592	0.19151	0.35158	0.56304	0.25242	0.29344	0.05763	0.089845	0.060159	0.091834	0.07417	0.045583
Cornet-S	1		0.57841	0.48673	0.55551	0.27193	-0.066872	-0.076932	0.057718	0.062221	0.090973	0.07167	0.049842	0.061797		0.56762	0.55732	0.65776	0.091108	-0.10861	-0.083018	0.087505	0.11365	0.080451	0.084824	0.059978	0.067781		-0.0062352	0.29008	0.25193	0.32982	0.04313	0.074513	0.088842	0.064289	0.094273	0.082521	0.069215	0.054747
	2		0.43163	0.40673	0.46551	0.29729	-0.092586	-0.023718	0.064122	0.062464	0.096202	0.069297	0.042212	0.051815		0.53155	0.55089	0.61348	0.041466	-0.17111	-0.1273	0.076469	0.11171	0.079428	0.08828	0.060808	0.060653		0.48126	0.63793	0.63086	0.18018	0.074916	0.078085	0.083614	0.065308	0.092733	0.10198	0.047186	0.059493
	3		0.53877	0.49387	0.58515	0.45979	0.034914	0.095568	0.04042	0.041258	0.074038	0.06262	0.043393	0.032577		0.55298	0.58446	0.62384	0.10361	-0.13361	-0.044089	0.088381	0.10885	0.081099	0.084229	0.055393	0.057389		0.69841	0.66508	0.73943	0.18554	0.018487	0.076656	0.099281	0.10697	0.098056	0.085156	0.026597	0.073561
	4		0.4527	0.39387	0.58158	0.50872	0.22277	0.26985	0.04219	0.04076	0.062969	0.068128	0.036014	0.025661		0.44441	0.46982	0.55276	0.20647	-0.036465	0.081982	0.086789	0.094502	0.073389	0.084341	0.063503	0.046432		0.49448	0.43186	0.64336	0.32375	0.0088445	0.16737	0.056876	0.096761	0.095738	0.084023	0.037067	0.055523
	5		0.31627	0.32994	0.45229	0.39443	0.16884	0.19735	0.060469	0.067019	0.079108	0.086296	0.039374	0.0538		0.14191	0.19803	0.31991	0.30254	0.12461	0.2752	0.075882	0.088451	0.059985	0.089737	0.067697	0.046967		0.07555	0.18186	0.38479	0.59732	0.22242	0.42737	0.052555	0.076862	0.077645	0.08226	0.075396	0.06752
	6		0.3127	0.43816	0.45908	0.39658	0.067056	0.03664	0.053893	0.06921	0.088722	0.077789	0.043003	0.061619		0.25012	0.3166	0.39098	0.24968	0.13389	0.25234	0.064633	0.087474	0.055878	0.080115	0.068172	0.044101		0.12876	0.17436	0.34943	0.50054	0.074916	0.30737	0.045258	0.087564	0.050729	0.095916	0.077432	0.078141
Densenet-201	1		0.6377	0.56994	0.64122	0.29765	-0.1008	-0.10372	0.03309	0.052567	0.068352	0.095894	0.057758	0.044015		0.59476	0.62875	0.63669	-0.018892	-0.16754	-0.15409	0.11271	0.1333	0.10669	0.086058	0.050553	0.076874		-0.10624	0.17043	0.19836	0.45089	0.068487	0.16701	0.07134	0.065535	0.085174	0.076815	0.077157	0.078326
	2		0.52413	0.48851	0.53622	0.32908	-0.042586	-0.02336	0.0548	0.056675	0.092378	0.069565	0.042279	0.047658		0.56726	0.60375	0.63134	0.03968	-0.14825	-0.11159	0.071572	0.10758	0.076149	0.085152	0.058474	0.061054		0.58841	0.64651	0.68765	0.15661	0.020987	0.06737	0.10325	0.094154	0.1015	0.10295	0.033959	0.070265
	3		0.4377	0.36637	0.54265	0.44372	0.025271	0.13485	0.051343	0.056121	0.086495	0.059442	0.039761	0.037999		0.49155	0.51268	0.58419	0.17325	-0.036108	0.066982	0.077829	0.099126	0.074781	0.088584	0.063881	0.051162		0.64198	0.61543	0.73301	0.20768	0.014559	0.11844	0.099828	0.10449	0.098446	0.095116	0.022057	0.071997
	4		0.54663	0.46208	0.59622	0.40479	0.11956	0.13557	0.046585	0.040988	0.069872	0.076197	0.039541	0.054027		0.45476	0.48375	0.55741	0.18718	-0.073965	0.03484	0.074895	0.089157	0.069429	0.096015	0.065044	0.046986		0.53019	0.54865	0.66015	0.25661	0.072059	0.15308	0.080606	0.10592	0.094082	0.11679	0.037645	0.080811
	5		0.48591	0.36744	0.49801	0.39979	0.14241	0.16557	0.047551	0.047866	0.079357	0.083213	0.051365	0.075742		0.27869	0.31625	0.41169	0.24682	0.024249	0.21948	0.088719	0.099235	0.076898	0.099225	0.073637	0.044072		0.17876	0.25651	0.47158	0.43625	-0.015441	0.14666	0.061302	0.095586	0.076112	0.094212	0.066983	0.060944
	6		0.31163	0.33173	0.45336	0.41908	0.18491	0.16378	0.067575	0.068779	0.085612	0.090694	0.041305	0.069904		0.46655	0.54446	0.53741	0.14254	0.089963	0.14555	0.067112	0.095069	0.074154	0.0798	0.060539	0.050288		0.091622	0.32722	0.37622	0.37411	-0.087941	0.028799	0.070604	0.093887	0.068873	0.091476	0.075407	0.072131
Googlenet	1		0.69449	0.6228	0.55801	0.3405	-0.10402	-0.12122	0.052829	0.063908	0.081204	0.057453	0.056459	0.06258		0.63548	0.66339	0.67205	0.083966	-0.036465	-0.031589	0.1064	0.10951	0.087972	0.08679	0.048746	0.071522		0.46698	0.65829	0.62979	0.26125	0.0049159	0.012727	0.092564	0.067276	0.099379	0.08388	0.060464	0.045031
	2		0.58699	0.53316	0.59515	0.41765	0.013842	0.046997	0.041444	0.039768	0.072715	0.068865	0.044895	0.045507		0.56583	0.5966	0.62991	0.10182	-0.098965	-0.034446	0.08216	0.10183	0.07428	0.090904	0.058106	0.058985		0.66555	0.69115	0.71372	0.12375	0.015987	0.040585	0.10015	0.092469	0.10048	0.096853	0.037947	0.074151
	3		0.49913	0.47101	0.59372	0.46729	0.049556	0.12593	0.043186	0.038378	0.065856	0.066121	0.042305	0.0313		0.51333	0.58053	0.58526	0.16897	-0.06468	0.056982	0.077126	0.094686	0.07028	0.082147	0.057799	0.048772		0.66841	0.66151	0.75408	0.22625	0.10206	0.16666	0.093519	0.09422	0.09504	0.094371	0.027159	0.064933
	4		0.33127	0.3603	0.53515	0.48872	0.19491	0.22735	0.049199	0.043066	0.061304	0.068041	0.033664	0.020289		0.55798	0.58196	0.62884	0.060394	-0.10432	-0.079803	0.085468	0.11206	0.086318	0.094105	0.058622	0.065518		0.36019	0.28901	0.63122	0.43982	0.12313	0.29058	0.064376	0.073169	0.10478	0.077932	0.057596	0.044197
	5		0.30556	0.39208	0.46622	0.32265	-0.10544	-0.020146	0.05565	0.052146	0.076069	0.077312	0.033329	0.043992		0.29726	0.26553	0.46134	0.27825	0.088177	0.21877	0.105	0.10565	0.091763	0.093457	0.067731	0.056917		0.20912	0.14115	0.53193	0.47054	0.3442	0.47773	0.055404	0.090207	0.096457	0.069014	0.046879	0.041891
	6		0.36127	0.46066	0.47515	0.34408	0.005985	0.0098538	0.056675	0.069631	0.087427	0.080498	0.044148	0.050204		0.23333	0.22089	0.40919	0.28289	0.07782	0.22734	0.09884	0.10142	0.080402	0.09098	0.070767	0.051473		0.13484	0.13151	0.47979	0.49375	0.34777	0.5013	0.052752	0.075497	0.09152	0.062626	0.05362	0.036087
Inception-v3	1		0.60091	0.55816	0.59586	0.30443	-0.1083	-0.072646	0.043249	0.042726	0.072312	0.077782	0.047135	0.038389		0.57655	0.63768	0.62205	-0.024963	-0.22147	-0.17873	0.08074	0.1194	0.076767	0.083595	0.055434	0.060775		0.53269	0.70472	0.66051	0.22089	0.062773	0.04987	0.091413	0.074827	0.097415	0.091668	0.052241	0.05654
	2		0.59163	0.53816	0.57622	0.31515	-0.098658	-0.071575	0.044382	0.05035	0.079774	0.067876	0.04315	0.037814		0.56155	0.6016	0.63062	0.033966	-0.22611	-0.15123	0.090252	0.12278	0.088106	0.079169	0.050588	0.061324		0.61948	0.62829	0.63515	0.11304	-0.041513	0.0087988	0.10163	0.091955	0.10424	0.083697	0.035066	0.066451
	3		0.55699	0.5128	0.52408	0.32015	-0.096158	-0.072289	0.046328	0.051669	0.08933	0.061861	0.044354	0.041582		0.50726	0.55268	0.59169	0.038608	-0.21254	-0.15302	0.068932	0.10638	0.075407	0.077996	0.056489	0.052197		0.59912	0.61222	0.60015	0.089823	-0.051155	-0.0051297	0.098255	0.087475	0.10207	0.081607	0.036363	0.066043
	4		0.56591	0.52244	0.61801	0.44979	0.030985	0.087354	0.037925	0.042746	0.069801	0.06833	0.041109	0.036747		0.56298	0.59946	0.63169	0.087894	-0.15075	-0.08516	0.071316	0.10051	0.076023	0.079459	0.054863	0.056892		0.58162	0.59508	0.63515	0.17304	-0.036155	0.037727	0.10151	0.094764	0.10797	0.086116	0.033216	0.061625
	5		0.39377	0.33851	0.49836	0.44765	0.0016993	0.12914	0.053136	0.050682	0.086937	0.061048	0.043748	0.041775		0.42905	0.46803	0.53669	0.14789	-0.10611	-0.01016	0.068723	0.090757	0.066196	0.089187	0.065044	0.044503		0.50662	0.50329	0.61658	0.22839	-0.04187	0.07737	0.092009	0.098709	0.10326	0.088836	0.031587	0.061972
	6		0.24984	0.22673	0.43872	0.44372	0.077771	0.19164	0.071973	0.066175	0.08765	0.070578	0.044318	0.05043		0.39476	0.42982	0.52598	0.26325	-0.03218	0.098411	0.072917	0.07831	0.05614	0.08971	0.064918	0.037454		0.44162	0.45329	0.60336	0.31089	0.099559	0.21701	0.084603	0.098689	0.09756	0.10137	0.03676	0.061593
	7		0.23591	0.22173	0.46658	0.50586	0.1467	0.21593	0.068324	0.063012	0.082471	0.073264	0.047558	0.045254		0.40976	0.44196	0.53169	0.20825	-0.077894	0.031982	0.073201	0.082257	0.062117	0.094778	0.064458	0.040978		0.31198	0.36365	0.52622	0.32482	0.16992	0.25523	0.075939	0.098244	0.093179	0.11904	0.043279	0.066832
	8		0.15163	0.063156	0.42872	0.53265	0.2192	0.34378	0.065406	0.073484	0.091241	0.067295	0.045949	0.048444		0.31869	0.33089	0.46241	0.28682	0.093892	0.22984	0.091143	0.092645	0.075467	0.094897	0.06871	0.048175		0.20234	0.36293	0.53193	0.50839	0.20599	0.3513	0.075366	0.08392	0.079563	0.10578	0.068049	0.060404
	9		0.063414	-0.0068436	0.39908	0.59836	0.17313	0.35843	0.054455	0.064246	0.089901	0.078605	0.04939	0.042424		0.20941	0.22446	0.38169	0.35147	0.12639	0.3052	0.090506	0.087011	0.071701	0.098364	0.070459	0.045924		0.24519	0.34615	0.54265	0.51304	0.2767	0.42951	0.064407	0.086407	0.072417	0.098114	0.061579	0.058498
	10		0.42877	0.37923	0.67693	0.51908	-0.016872	-0.0019319	0.056505	0.044208	0.059647	0.079921	0.033929	0.053922		0.37905	0.37839	0.49884	0.18754	0.048892	0.14555	0.089935	0.10728	0.091623	0.09577	0.069932	0.059685		0.32126	0.35972	0.53515	0.41732	0.071702	0.22844	0.06037	0.097898	0.070131	0.10002	0.060124	0.07057
	11		0.44556	0.4103	0.62801	0.58408	0.044556	0.10021	0.05231	0.055275	0.063436	0.079432	0.026716	0.047253		0.37512	0.37553	0.49241	0.14111	0.038892	0.098411	0.081918	0.10725	0.091344	0.091961	0.071764	0.065333		0.068765	0.29079	0.33943	0.37554	-0.060441	0.045227	0.073629	0.10009	0.063003	0.10034	0.074582	0.074517
InceptionResnet-v2	1		0.5202	0.47458	0.53515	0.30622	-0.033658	-0.01336	0.059468	0.058555	0.091189	0.073798	0.044161	0.053315		0.57548	0.59303	0.64598	0.061108	-0.091465	-0.078018	0.077486	0.10854	0.07775	0.084349	0.061278	0.066294		0.29305	0.55079	0.49336	0.29268	0.11349	0.083085	0.097028	0.060941	0.093759	0.089674	0.067048	0.040943
	2		0.65377	0.60137	0.58193	0.28836	-0.20259	-0.168	0.039724	0.048237	0.079581	0.064563	0.05245	0.045866		0.59369	0.64375	0.63884	-0.035677	-0.26611	-0.23123	0.088037	0.1209	0.082292	0.07604	0.052715	0.064365		0.67805	0.71865	0.72729	0.14518	0.043487	0.054156	0.095165	0.087783	0.098055	0.093131	0.040914	0.071195
	3		0.64627	0.59066	0.57515	0.31336	-0.16759	-0.12657	0.039595	0.048363	0.078147	0.061311	0.050579	0.043246		0.58726	0.64375	0.63169	-0.02032	-0.25182	-0.20623	0.086057	0.11634	0.074695	0.07334	0.053162	0.060598		0.62841	0.71008	0.73801	0.19732	0.051345	0.056656	0.089298	0.081008	0.097803	0.094377	0.045895	0.062127
	4		0.58341	0.55708	0.56443	0.37265	-0.056872	-0.03086	0.042197	0.047285	0.084092	0.067355	0.044027	0.046048		0.56726	0.61946	0.62991	0.046466	-0.16968	-0.15087	0.053357	0.09269	0.074355	0.079301	0.055351	0.056323		0.62519	0.67758	0.69051	0.16197	-0.10366	-0.024773	0.10363	0.10088	0.10263	0.093	0.031975	0.075156
	5		0.20163	0.22851	0.43443	0.42872	-0.014015	0.064497	0.063926	0.052681	0.068538	0.082336	0.04548	0.058415		0.45512	0.50482	0.54634	0.13039	-0.085751	0.0034109	0.069685	0.093077	0.068369	0.09109	0.064785	0.04745		0.29662	0.45293	0.49015	0.37411	0.037059	0.14166	0.071532	0.094907	0.077099	0.11001	0.064381	0.075104
	6		0.34734	0.45708	0.41658	0.22479	-0.22473	-0.24193	0.055464	0.056321	0.090693	0.078882	0.060823	0.074853		0.26512	0.36089	0.38884	0.22575	0.061035	0.16591	0.052949	0.066306	0.051727	0.070918	0.065049	0.040506		0.067336	0.24972	0.35658	0.34911	-0.049013	0.038442	0.065374	0.10488	0.056336	0.1025	0.072108	0.068365
	7		0.34627	0.47708	0.45943	0.38765	0.059199	-0.014789	0.050012	0.068331	0.089371	0.080384	0.048343	0.06756		0.24798	0.3516	0.37705	0.21539	0.058177	0.15198	0.042257	0.066849	0.052056	0.07138	0.061463	0.040244		0.036979	0.29901	0.32979	0.41947	-0.013655	0.089513	0.068661	0.094355	0.05492	0.091859	0.080206	0.072812
Mobilenet-v2	1		0.49949	0.39851	0.50551	0.32122	-0.031158	0.031282	0.059897	0.067208	0.096666	0.073311	0.04436	0.058654		0.52405	0.50768	0.62062	0.081108	-0.13932	-0.094803	0.081671	0.1113	0.082238	0.088304	0.062077	0.061789		0.30734	0.42829	0.41193	0.12411	-0.026155	0.037013	0.083776	0.077223	0.10037	0.10674	0.045053	0.071756
	2		0.56449	0.51816	0.52622	0.34836	-0.039372	-0.009789	0.046606	0.050726	0.090135	0.0686	0.044654	0.050112		0.58191	0.62089	0.63991	0.043966	-0.11218	-0.10266	0.058675	0.09785	0.074502	0.082976	0.058103	0.058752		0.59305	0.62293	0.61693	0.14625	0.10242	0.15273	0.095679	0.08691	0.095307	0.086321	0.032768	0.064482
	3		0.43127	0.39708	0.48658	0.37193	-0.054015	0.040211	0.056719	0.05486	0.090645	0.064477	0.041823	0.046646		0.56726	0.60375	0.63134	0.03968	-0.14825	-0.11159	0.071572	0.10758	0.076149	0.085152	0.058474	0.061054		0.66626	0.65436	0.71479	0.12375	-0.044727	0.033799	0.098464	0.10326	0.095771	0.098517	0.025193	0.083857
	4		0.47591	0.40923	0.52122	0.44765	-0.0061579	0.074497	0.044314	0.040517	0.070949	0.059682	0.047793	0.028056		0.53119	0.53732	0.62669	0.19218	-0.086823	-0.0076605	0.085939	0.085806	0.063856	0.08229	0.054385	0.04844		0.62055	0.62043	0.70372	0.28482	0.05313	0.16487	0.082151	0.092119	0.097671	0.081237	0.028169	0.059157
	5		0.49056	0.42387	0.55693	0.46193	0.070271	0.1495	0.047404	0.044696	0.080106	0.059503	0.038822	0.038646		0.53119	0.55875	0.61312	0.16075	-0.087894	0.0023395	0.082329	0.094896	0.073844	0.088809	0.058845	0.054514		0.63198	0.59579	0.76979	0.28339	0.13563	0.21808	0.078973	0.092715	0.092478	0.092192	0.025538	0.058418
	6		0.35984	0.33887	0.44515	0.43158	-0.052586	0.068068	0.054377	0.049183	0.087411	0.069588	0.046167	0.055229		0.40655	0.47053	0.52705	0.22861	-0.11861	-0.014803	0.060392	0.063132	0.050652	0.088192	0.061646	0.038136		0.46912	0.47079	0.65372	0.37125	0.13456	0.29237	0.089944	0.084083	0.099401	0.085423	0.051113	0.046545
	7		0.21841	0.20851	0.45265	0.43622	0.17277	0.2345	0.076206	0.068611	0.076119	0.081133	0.038842	0.051969		0.31441	0.3616	0.45812	0.13647	-0.14397	-0.066589	0.054723	0.080448	0.061669	0.084887	0.065506	0.042691		0.40876	0.40186	0.60086	0.34161	0.15813	0.31701	0.071664	0.086752	0.092746	0.081831	0.049943	0.049224
	8		0.10413	0.1778	0.41051	0.34836	-0.059372	-0.0055033	0.077236	0.066962	0.070997	0.081269	0.040914	0.06427		0.29012	0.28018	0.45741	0.36575	0.12211	0.28948	0.099932	0.084292	0.074559	0.098083	0.070254	0.041319		0.23305	0.20365	0.51979	0.49732	0.15349	0.42344	0.051047	0.081576	0.08006	0.073138	0.075448	0.051807
	9		0.17091	0.19601	0.42193	0.40229	0.048128	0.14521	0.06851	0.068777	0.079656	0.076445	0.036739	0.054088		0.37298	0.38625	0.51241	0.30539	0.099606	0.23663	0.086415	0.088433	0.065793	0.093065	0.067745	0.04184		0.17091	0.12651	0.47586	0.54089	0.1367	0.43451	0.048835	0.070975	0.077328	0.056151	0.082298	0.054334
	10		0.39377	0.36173	0.52336	0.448	0.13741	0.18593	0.051544	0.059155	0.071284	0.085267	0.041312	0.056257		0.36441	0.36553	0.50741	0.30325	0.07782	0.22734	0.092152	0.091449	0.07041	0.094848	0.069349	0.042346		0.13234	0.12543	0.43872	0.57161	0.11242	0.42951	0.048305	0.062231	0.070492	0.062974	0.087432	0.064142
Resenet-18	1		0.63306	0.61316	0.62443	0.24086	-0.13187	-0.19943	0.041667	0.047285	0.071635	0.091928	0.059289	0.050818		0.61583	0.64589	0.66919	-0.0092487	-0.19825	-0.19373	0.096646	0.12636	0.087909	0.083825	0.052438	0.076095		-0.096592	0.19436	0.14408	0.27625	-0.016155	-0.0069154	0.082202	0.067061	0.09204	0.077184	0.065514	0.051427
	2		0.4602	0.4403	0.48693	0.278	-0.072944	-0.055503	0.06532	0.067703	0.099612	0.077136	0.044659	0.057961		0.52012	0.56518	0.59955	0.034323	-0.12968	-0.11516	0.058557	0.10283	0.078006	0.087963	0.061565	0.059908		0.44019	0.59329	0.59515	0.18482	0.10599	0.10773	0.085151	0.066142	0.096449	0.10208	0.047604	0.055809
	3		0.46234	0.46173	0.48551	0.37086	-0.14152	-0.064075	0.050399	0.038071	0.083773	0.061531	0.046455	0.044685		0.48798	0.54946	0.56812	0.012537	-0.29789	-0.24623	0.064541	0.096207	0.070643	0.082194	0.057295	0.048452		0.58948	0.61401	0.72158	0.21161	0.028487	0.10558	0.098433	0.10424	0.10195	0.10709	0.030211	0.072033
	4		0.36877	0.40173	0.54622	0.5055	-0.038301	0.053782	0.047987	0.038739	0.058032	0.064445	0.053665	0.032325		0.48583	0.51018	0.58562	0.15754	-0.18789	-0.1048	0.075611	0.078545	0.059605	0.088695	0.057431	0.044238		0.52591	0.50151	0.68015	0.33947	0.084916	0.21273	0.084574	0.10131	0.10309	0.096596	0.034089	0.056071
	5		0.22806	0.30851	0.41515	0.393	0.042771	0.14235	0.0562	0.061818	0.074009	0.070605	0.034882	0.04339		0.23619	0.24446	0.40098	0.22325	0.059606	0.15805	0.080657	0.092751	0.072678	0.086134	0.072127	0.05494		0.081265	0.072577	0.35836	0.40518	0.22063	0.38058	0.057883	0.10711	0.085557	0.099505	0.051924	0.054359
	6		0.28484	0.34137	0.45693	0.40765	0.13777	0.16771	0.062383	0.066421	0.079125	0.080078	0.034541	0.050577		0.30441	0.33803	0.43348	0.15397	0.028177	0.11413	0.069291	0.10048	0.071722	0.080081	0.074265	0.056339		-0.059807	0.10615	0.28943	0.42661	0.16884	0.27916	0.057467	0.094677	0.066931	0.11559	0.06585	0.063289
Resenet-50	1		0.61913	0.60923	0.60229	0.24408	-0.13437	-0.18229	0.040381	0.046862	0.071971	0.091101	0.053735	0.044079		0.62083	0.65696	0.67134	-0.0060344	-0.19468	-0.19195	0.096299	0.12521	0.088238	0.081647	0.051141	0.076445		-0.08445	0.19972	0.15943	0.27554	0.010987	0.01487	0.085995	0.065588	0.092055	0.080332	0.064603	0.050436
	2		0.50663	0.48208	0.50979	0.30586	-0.095444	-0.064789	0.057529	0.05837	0.095557	0.067389	0.042981	0.048963		0.54012	0.5716	0.61848	0.043608	-0.14932	-0.11802	0.071218	0.10861	0.078442	0.086919	0.06022	0.061291		0.57341	0.65936	0.64479	0.10732	-0.0086555	0.019156	0.096416	0.084457	0.10093	0.10197	0.03998	0.07353
	3		0.50627	0.43066	0.52872	0.35479	-0.029015	0.035211	0.055353	0.06076	0.09152	0.071065	0.042358	0.053187		0.51726	0.51696	0.60526	0.070394	-0.16218	-0.098732	0.080214	0.10993	0.081359	0.087485	0.062116	0.059098		0.56876	0.50329	0.56408	0.064109	0.012059	0.053442	0.073927	0.088363	0.096211	0.10116	0.044458	0.090167
	4		0.42949	0.37101	0.52158	0.40979	-0.071515	0.03664	0.052462	0.040351	0.078693	0.06636	0.04486	0.052633		0.41012	0.45875	0.51384	0.092537	-0.27647	-0.1748	0.069476	0.083302	0.066118	0.087526	0.059078	0.038107		0.52376	0.42936	0.61372	0.31661	0.035987	0.22237	0.07437	0.098543	0.099163	0.077077	0.039917	0.055696
	5		0.17949	0.21601	0.35229	0.38622	0.073128	0.19271	0.057373	0.056468	0.065538	0.067164	0.043696	0.044977		0.19619	0.2541	0.35955	0.32968	0.15032	0.28091	0.069967	0.071989	0.053317	0.086503	0.065596	0.04253		0.039122	0.010434	0.35515	0.58411	0.18563	0.42523	0.048865	0.092803	0.072024	0.083542	0.072063	0.05346
	6		0.32877	0.37423	0.48122	0.44229	0.14348	0.14021	0.057846	0.066705	0.080123	0.086204	0.041263	0.064357		0.24941	0.31375	0.39491	0.33361	0.16246	0.31984	0.071854	0.077361	0.050419	0.086422	0.066227	0.03869		-0.043021	0.16008	0.27515	0.46482	0.016702	0.14201	0.058078	0.095586	0.044929	0.091908	0.078382	0.067663
Resnet-101	1		0.61913	0.60923	0.60229	0.24408	-0.13437	-0.18229	0.040381	0.046862	0.071971	0.091101	0.053735	0.044079		0.59083	0.60196	0.66098	0.025751	-0.19932	-0.17195	0.098176	0.12431	0.086565	0.089395	0.055793	0.070166		-0.056235	0.20901	0.16015	0.24232	-0.011513	-0.01513	0.085698	0.063957	0.094321	0.079877	0.063189	0.049106
	2		0.52841	0.4928	0.53336	0.31336	-0.059015	-0.03836	0.05619	0.057539	0.092785	0.071278	0.043393	0.050573		0.55012	0.57446	0.62884	0.042894	-0.15004	-0.13087	0.071826	0.10829	0.08015	0.087062	0.060274	0.064239		0.57698	0.65722	0.64372	0.12018	0.019916	0.03987	0.09875	0.086502	0.10289	0.10133	0.040554	0.07155
	3		0.42734	0.4003	0.48372	0.35729	-0.066158	0.022354	0.058322	0.056969	0.092367	0.063728	0.040894	0.045778		0.49619	0.5666	0.57098	0.013966	-0.24147	-0.19052	0.056607	0.097773	0.070734	0.082897	0.058152	0.048435		0.61234	0.63651	0.68229	0.12232	-0.065441	0.0030846	0.099492	0.10275	0.099646	0.10462	0.030338	0.082446
	4		0.37306	0.3978	0.48551	0.37943	-0.1633	-0.10693	0.054248	0.038329	0.077093	0.073928	0.048018	0.059594		0.48298	0.53125	0.58312	0.12218	-0.18397	-0.1548	0.052654	0.074412	0.067436	0.086255	0.056316	0.04437		0.47126	0.52651	0.59872	0.19697	-0.087227	-0.011201	0.077934	0.099356	0.096346	0.10478	0.041674	0.076139
	5		0.14127	0.25851	0.35336	0.26372	-0.094729	-0.007289	0.067721	0.060889	0.077036	0.074	0.038407	0.044326		0.18191	0.24303	0.35026	0.36182	0.15925	0.31377	0.070707	0.072041	0.047673	0.085322	0.067466	0.042312		0.32126	0.37151	0.59622	0.54875	0.1617	0.40308	0.063478	0.07074	0.085309	0.072058	0.065643	0.055745
	6		0.35913	0.4278	0.52265	0.45479	0.084914	0.11164	0.053682	0.060171	0.075256	0.07784	0.03538	0.053897		0.36298	0.45339	0.47026	0.27575	0.14461	0.2552	0.063619	0.072769	0.054101	0.077327	0.056657	0.038264		0.26912	0.41079	0.45586	0.45482	0.1142	0.2788	0.066433	0.091252	0.058206	0.1006	0.070548	0.0827
Squeezenet	1		0.66841	0.58637	0.58265	0.32836	-0.093658	-0.11515	0.042755	0.054588	0.073562	0.065014	0.058839	0.053815		0.61298	0.63553	0.65348	0.058608	-0.11504	-0.078018	0.11715	0.11866	0.094547	0.082484	0.053833	0.073024		-0.06945	0.17115	0.12408	0.27804	-0.0079412	0.030585	0.077266	0.061107	0.088561	0.072018	0.05943	0.057995
	2		0.64091	0.55423	0.66586	0.43265	0.019556	0.029497	0.041392	0.046662	0.059914	0.071339	0.050849	0.042553		0.60869	0.65339	0.64312	0.0043227	-0.17468	-0.14052	0.10232	0.11864	0.08896	0.079781	0.054083	0.071503		0.57019	0.66615	0.69015	0.28625	0.12099	0.14701	0.089933	0.081527	0.096442	0.091171	0.044142	0.051737
	3		0.53591	0.44101	0.55658	0.50086	0.17884	0.22271	0.036555	0.04529	0.06588	0.063843	0.040073	0.032654		0.61941	0.66625	0.66598	0.17897	0.046035	0.071625	0.079327	0.081514	0.055708	0.080115	0.046664	0.055765		0.63769	0.66543	0.72086	0.28911	0.13634	0.18451	0.08249	0.08654	0.093637	0.081556	0.031711	0.049267
	4		0.31341	0.26351	0.51122	0.58729	0.3717	0.41164	0.038224	0.049539	0.046839	0.079927	0.03283	0.040579		0.51583	0.54625	0.58419	0.21325	0.12175	0.21055	0.083793	0.09444	0.071046	0.075698	0.066041	0.051365		0.40091	0.42579	0.57801	0.40839	0.04563	0.23558	0.079663	0.080193	0.10322	0.08433	0.055446	0.055133
	5		0.20091	0.2903	0.44622	0.57872	0.22884	0.26807	0.046101	0.067527	0.058637	0.07002	0.040753	0.047229		0.42798	0.45232	0.52562	0.26718	0.18603	0.28841	0.079311	0.090919	0.063291	0.077082	0.068031	0.047218		0.13805	0.10079	0.38836	0.53482	0.061345	0.32808	0.040536	0.070559	0.091286	0.056431	0.080273	0.0565
Vgg-16	1		0.5877	0.56923	0.57265	0.263	-0.087229	-0.113	0.049099	0.041938	0.080759	0.085195	0.053583	0.058925		0.59476	0.59839	0.66205	0.060037	-0.11361	-0.10659	0.085776	0.11026	0.081035	0.096997	0.060642	0.069288		-0.054092	0.23401	0.24765	0.37697	0.063845	0.1313	0.087929	0.064246	0.091371	0.085345	0.070848	0.066674
	2		0.65127	0.56494	0.59265	0.39229	-0.020801	-0.0094319	0.049044	0.05258	0.071344	0.060411	0.054385	0.053816		0.62405	0.65518	0.66598	0.082537	-0.10647	-0.08016	0.10401	0.10108	0.070956	0.073175	0.056296	0.06597		0.55376	0.65008	0.68872	0.27518	0.15456	0.18487	0.092972	0.081084	0.095234	0.096326	0.041816	0.053318
	3		0.53663	0.47244	0.60551	0.51979	0.16777	0.19628	0.036608	0.04144	0.061247	0.066597	0.042025	0.031956		0.57512	0.63803	0.61098	0.14611	0.0028203	0.073768	0.090864	0.089424	0.071732	0.07618	0.055833	0.05256		0.68948	0.69865	0.76729	0.23589	0.093845	0.1413	0.097174	0.096157	0.096836	0.091399	0.030755	0.064103
	4		0.52199	0.41066	0.56979	0.51408	0.2767	0.30057	0.02981	0.041698	0.062992	0.064903	0.033865	0.038255		0.53369	0.56518	0.59669	0.19182	0.0024631	0.11163	0.092704	0.095466	0.082255	0.082279	0.059045	0.051585		0.67984	0.67579	0.76336	0.25482	0.12742	0.18808	0.091487	0.094436	0.092219	0.081442	0.026374	0.054375
	5		0.17699	0.1853	0.41086	0.47943	0.18848	0.297	0.055428	0.046466	0.057662	0.062224	0.037962	0.026774		0.39976	0.38518	0.52455	0.29289	0.049249	0.19663	0.10597	0.091874	0.082604	0.09734	0.068313	0.046951		0.57234	0.49865	0.69586	0.35161	0.082059	0.21951	0.069267	0.10247	0.094571	0.08972	0.028	0.055302
	6		0.21091	0.23244	0.43943	0.49122	0.099556	0.22843	0.046313	0.047095	0.046018	0.060804	0.04424	0.027658		0.35655	0.35375	0.49419	0.28647	0.11318	0.2302	0.093846	0.094453	0.081558	0.094264	0.06656	0.052851		0.39662	0.30758	0.65765	0.48804	0.12634	0.33951	0.056447	0.085099	0.096287	0.071053	0.050218	0.036537
	7		0.23663	0.26137	0.43836	0.48908	0.11098	0.23485	0.052449	0.051309	0.059986	0.065919	0.044149	0.049605		0.38298	0.38375	0.50562	0.24147	0.048535	0.18663	0.09728	0.10374	0.08752	0.096581	0.069714	0.051802		0.30984	0.32972	0.61301	0.43982	0.12313	0.31451	0.052512	0.088376	0.085341	0.081028	0.052995	0.046717
	8		0.34877	0.40066	0.46836	0.42622	0.10527	0.12343	0.0494	0.054704	0.077978	0.076037	0.040139	0.064798		0.30833	0.32482	0.44419	0.25861	0.10318	0.24305	0.088379	0.10161	0.085052	0.0929	0.067885	0.051478		0.13984	0.16329	0.36729	0.35447	0.12027	0.2663	0.059479	0.10718	0.07212	0.11287	0.058088	0.072921
vgg-19	1		0.55556	0.48423	0.54872	0.29729	-0.013301	-0.037646	0.054922	0.056672	0.089059	0.079178	0.052929	0.065994		0.57155	0.5516	0.65384	0.10682	-0.057894	-0.033732	0.091175	0.1102	0.080253	0.097103	0.063212	0.067103		-0.054092	0.20079	0.24265	0.41697	0.079559	0.17023	0.083994	0.064533	0.078594	0.075365	0.064765	0.063554
	2		0.63949	0.55816	0.62229	0.40408	-0.021515	-0.009789	0.044804	0.042366	0.067526	0.062008	0.050946	0.049423		0.60369	0.63553	0.65419	0.045037	-0.14539	-0.12016	0.093505	0.10849	0.071457	0.079552	0.05844	0.064		0.51841	0.63686	0.63015	0.18268	0.10992	0.1038	0.092114	0.076833	0.099633	0.10194	0.046422	0.060461
	3		0.5327	0.46137	0.57943	0.50336	0.15706	0.19093	0.035564	0.044028	0.065055	0.066471	0.043137	0.030013		0.54119	0.59625	0.60491	0.14539	-0.08218	0.033411	0.091985	0.10751	0.08394	0.078467	0.053485	0.053189		0.68412	0.66686	0.74729	0.24839	0.12492	0.19058	0.092341	0.096024	0.095975	0.086699	0.026234	0.061201
	4		0.55306	0.41316	0.56336	0.49943	0.2492	0.26628	0.034281	0.041336	0.067473	0.064653	0.036825	0.046396		0.53833	0.55875	0.60419	0.18254	-0.046823	0.068411	0.10412	0.10284	0.093918	0.083294	0.05592	0.054698		0.70376	0.64258	0.75979	0.25339	0.12242	0.18808	0.07848	0.0999	0.087431	0.074384	0.021574	0.059398
	5		0.070914	0.076371	0.38015	0.48943	0.22563	0.3195	0.065578	0.059271	0.067843	0.071081	0.034003	0.037427		0.55619	0.58982	0.61205	0.11718	-0.005394	0.041982	0.085825	0.10022	0.082029	0.083693	0.062778	0.059773		0.41019	0.46472	0.65872	0.35447	0.11134	0.20916	0.069352	0.099335	0.097935	0.10147	0.044521	0.057654
	6		0.15056	0.2028	0.39372	0.46515	0.1067	0.16307	0.054428	0.054062	0.033317	0.059502	0.042086	0.041006		0.44369	0.47803	0.53955	0.15289	0.013535	0.075911	0.081584	0.097129	0.084323	0.094143	0.062868	0.05618		0.35912	0.46151	0.67372	0.39982	0.14742	0.25987	0.067764	0.090793	0.089705	0.1031	0.049841	0.055267
	7		0.042699	0.12137	0.35836	0.51479	0.17527	0.287	0.060039	0.060917	0.06024	0.060149	0.039421	0.042651		0.37369	0.48446	0.44884	0.019323	-0.13111	-0.05266	0.059676	0.10482	0.087876	0.085055	0.0571	0.048667		0.31948	0.42258	0.61015	0.41947	0.08813	0.22916	0.065376	0.094916	0.082585	0.10546	0.057711	0.064066
	8		0.23806	0.32994	0.46943	0.46836	0.12706	0.16057	0.061032	0.062685	0.071632	0.078183	0.035905	0.055657		0.42441	0.5216	0.49848	0.14575	0.030677	0.13413	0.063673	0.097491	0.077303	0.076219	0.055763	0.04556		0.15376	0.26222	0.47801	0.40089	0.18099	0.25844	0.069134	0.10653	0.068739	0.11923	0.059048	0.069627
Xception	1		0.5952	0.51101	0.52729	0.27622	-0.033658	-0.069789	0.041299	0.043848	0.078549	0.070806	0.05303	0.053928		0.58941	0.59018	0.66169	0.027537	-0.13539	-0.13659	0.085874	0.11691	0.083199	0.087594	0.061427	0.071846		0.049479	0.29865	0.21551	0.22125	-0.057584	-0.02763	0.091964	0.059458	0.097785	0.075741	0.05926	0.049165
	2		0.60913	0.5353	0.57765	0.36979	-0.045801	-0.028003	0.037616	0.044039	0.076916	0.065566	0.04907	0.045426		0.60012	0.62446	0.65884	0.051823	-0.15325	-0.12802	0.08081	0.10489	0.075995	0.083026	0.054804	0.065029		0.67341	0.68686	0.74765	0.20697	0.10242	0.15344	0.095804	0.09333	0.096922	0.091287	0.029947	0.066541
	3		0.61699	0.55316	0.58801	0.32158	-0.25616	-0.17729	0.042598	0.039283	0.081037	0.055556	0.046335	0.053197		0.54691	0.57768	0.62098	0.045751	-0.28075	-0.24302	0.064825	0.092065	0.071446	0.074545	0.051753	0.052335		0.63162	0.54936	0.58979	0.11589	-0.1983	-0.10192	0.069603	0.10316	0.087079	0.078778	0.032087	0.07732
	4		0.4552	0.40851	0.51443	0.39622	-0.17437	-0.037646	0.050047	0.031851	0.073641	0.053794	0.045207	0.04715		0.40548	0.42518	0.52955	0.20647	-0.24539	-0.10087	0.083964	0.076337	0.064876	0.092228	0.058703	0.041249		0.47019	0.48079	0.64086	0.30089	-0.072941	0.057013	0.067362	0.10131	0.097154	0.091149	0.041292	0.060471
	5		0.49091	0.43994	0.63872	0.50015	-0.048301	0.04914	0.040401	0.037852	0.057202	0.055142	0.049082	0.030418		0.39833	0.41768	0.51491	0.14397	-0.28075	-0.11659	0.090156	0.095	0.077391	0.097218	0.063706	0.044838		0.46162	0.52365	0.57086	0.22375	-0.11366	-0.035487	0.077725	0.10747	0.090951	0.095939	0.043753	0.075194
	6		0.32341	0.42066	0.47872	0.36515	-0.23723	-0.16515	0.046021	0.049336	0.059691	0.066276	0.046279	0.048393		0.58512	0.63339	0.62169	0.020751	-0.19361	-0.13409	0.096891	0.11493	0.091318	0.089273	0.052586	0.065644		0.20519	0.42293	0.40729	0.22232	-0.13366	-0.07763	0.078365	0.096898	0.079259	0.11066	0.067634	0.078389
	7		0.34377	0.46601	0.42586	0.26265	-0.3858	-0.33193	0.052405	0.061527	0.083156	0.062869	0.056794	0.067108		0.28619	0.38875	0.38134	0.053608	-0.056465	0.061268	0.058806	0.10711	0.08069	0.077433	0.060161	0.044167		0.041979	0.25436	0.32193	0.32554	-0.063655	0.0070131	0.067387	0.096677	0.079064	0.094215	0.071711	0.062113
	8		0.42591	0.54137	0.46301	0.39836	-0.15402	-0.11086	0.042956	0.07538	0.086664	0.063682	0.044064	0.052337		0.38191	0.50518	0.44169	-0.054963	-0.12647	-0.084446	0.065895	0.11621	0.094379	0.06525	0.048467	0.055384		0.11376	0.34079	0.33729	0.33411	-0.090441	0.0095131	0.076718	0.098779	0.071393	0.097652	0.072523	0.0757

## Sheet: Supplementary Figure 6
			Original																																				Controlled
			Spearman/Euclidean												Spearman/Correlation												Pearson/Euclidean												Spearman/Euclidean
Network Name	CNN Layers		Mean						SE						Mean						SE						Mean						SE						Mean						SE
			V1	V2	V3	V4	LOT	VOT	V1	V2	V3	V4	LOT	VOT	V1	V2	V3	V4	LOT	VOT	V1	V2	V3	V4	LOT	VOT	V1	V2	V3	V4	LOT	VOT	V1	V2	V3	V4	LOT	VOT	V1	V2	V3	V4	LOT	VOT	V1	V2	V3	V4	LOT
Alexnet	1		0.63523	0.63667	0.69657	0.33923	0.059937	0.034423	0.051313	0.051929	0.063791	0.10593	0.071408	0.06518	0.63523	0.63667	0.69657	0.33923	0.059937	0.034423	0.051313	0.051929	0.063791	0.10593	0.071408	0.06518	0.6122	0.58315	0.65845	0.20832	0.022796	0.0079302	0.042571	0.038443	0.058343	0.091795	0.065044	0.074873	0.70935	0.58896	0.62505	0.22454	0.025855	-0.022305	0.076982	0.037819	0.017639	0.06861	0.049085
	2		0.59098	0.60721	0.71135	0.43675	0.18254	0.16652	0.047727	0.0559	0.078275	0.10212	0.07742	0.062184	0.59098	0.60721	0.71135	0.43675	0.18254	0.16652	0.047727	0.0559	0.078275	0.10212	0.07742	0.062184	0.57205	0.57435	0.65931	0.32549	0.13709	0.13693	0.045509	0.042813	0.077541	0.087681	0.072493	0.065823	0.69658	0.60411	0.6463	0.33227	0.013904	0.00077438	0.088454	0.047553	0.022822	0.066439	0.050304
	3		0.31476	0.2965	0.56593	0.46996	0.43131	0.43006	0.023564	0.043146	0.053742	0.064545	0.076282	0.035491	0.31476	0.2965	0.56593	0.46996	0.43131	0.43006	0.023564	0.043146	0.053742	0.064545	0.076282	0.035491	0.26297	0.24166	0.52398	0.37332	0.41747	0.41481	0.024954	0.040383	0.052138	0.054283	0.070424	0.043285	0.59979	0.48761	0.65807	0.3694	0.19535	0.17784	0.076806	0.042912	0.024721	0.037725	0.055735
	4		0.18303	0.16075	0.49752	0.49805	0.48285	0.49511	0.024543	0.045882	0.053796	0.05952	0.075493	0.028614	0.18303	0.16075	0.49752	0.49805	0.48285	0.49511	0.024543	0.045882	0.053796	0.05952	0.075493	0.028614	0.12833	0.096384	0.44136	0.41192	0.48549	0.499	0.01492	0.036117	0.048861	0.058077	0.072475	0.031779	0.45137	0.30954	0.60488	0.4661	0.22272	0.22382	0.04934	0.042186	0.04533	0.018589	0.064893
	5		0.15156	0.11405	0.46212	0.41951	0.42328	0.4318	0.021265	0.053056	0.04319	0.072964	0.073459	0.036465	0.15156	0.11405	0.46212	0.41951	0.42328	0.4318	0.021265	0.053056	0.04319	0.072964	0.073459	0.036465	0.095783	0.041044	0.40461	0.34731	0.43172	0.4447	0.01551	0.038691	0.043925	0.069549	0.07544	0.039474	0.45994	0.32633	0.56602	0.4255	0.22564	0.25201	0.068065	0.052533	0.04248	0.041092	0.071542
	6		-0.0090882	-0.03921	0.29582	0.25731	0.29292	0.27535	0.025792	0.051615	0.062458	0.0655	0.058614	0.029907	-0.0090882	-0.03921	0.29582	0.25731	0.29292	0.27535	0.025792	0.051615	0.062458	0.0655	0.058614	0.029907	-0.02669	-0.087635	0.25457	0.11287	0.27198	0.22933	0.027672	0.048822	0.055485	0.074728	0.059568	0.036593	0.30313	0.20026	0.38202	0.24725	0.14664	0.14153	0.063924	0.048818	0.047632	0.055017	0.050988
Cornet-S	1		0.27143	0.20983	0.43776	0.19236	0.084021	0.1054	0.051069	0.046303	0.037843	0.093115	0.086707	0.085473	0.27143	0.20983	0.43776	0.19236	0.084021	0.1054	0.051069	0.046303	0.037843	0.093115	0.086707	0.085473	0.22953	0.10732	0.38529	0.09313	0.082906	0.095261	0.044619	0.040213	0.036277	0.086821	0.086024	0.09207	0.529	0.35817	0.56475	0.25501	0.14673	0.10586	0.054705	0.039188	0.043083	0.052868	0.064726
	2		0.21085	0.152	0.39425	0.22237	0.09889	0.13523	0.04827	0.052609	0.042205	0.095279	0.091537	0.076582	0.21085	0.152	0.39425	0.22237	0.09889	0.13523	0.04827	0.052609	0.042205	0.095279	0.091537	0.076582	0.17597	0.057807	0.34979	0.12434	0.12651	0.14	0.040678	0.050774	0.045793	0.091973	0.087213	0.085594	0.39581	0.17298	0.39525	0.14563	0.045924	-0.0040605	0.046335	0.042818	0.043104	0.056726	0.061127
	3		0.48535	0.46015	0.63225	0.40044	0.19832	0.19306	0.044193	0.056856	0.052973	0.098225	0.089279	0.057141	0.48535	0.46015	0.63225	0.40044	0.19832	0.19306	0.044193	0.056856	0.052973	0.098225	0.089279	0.057141	0.45186	0.4022	0.58156	0.2754	0.17156	0.1743	0.031587	0.044577	0.054772	0.077039	0.082533	0.062747	0.66164	0.56771	0.64794	0.28365	0.13414	0.10687	0.095516	0.051471	0.029991	0.067858	0.053557
	4		0.34486	0.32131	0.57761	0.40756	0.35888	0.36566	0.035076	0.051525	0.032771	0.095248	0.075158	0.05562	0.34486	0.32131	0.57761	0.40756	0.35888	0.36566	0.035076	0.051525	0.032771	0.095248	0.075158	0.05562	0.27252	0.22221	0.52566	0.31666	0.35279	0.36416	0.025935	0.04005	0.031048	0.080697	0.07265	0.060891	0.59349	0.52802	0.65478	0.39202	0.29323	0.27591	0.073833	0.049131	0.038802	0.057834	0.056506
	5		0.11899	0.072996	0.34143	0.18597	0.25306	0.24488	0.034462	0.049989	0.060085	0.10196	0.064842	0.063629	0.11899	0.072996	0.34143	0.18597	0.25306	0.24488	0.034462	0.049989	0.060085	0.10196	0.064842	0.063629	0.12407	0.019188	0.29373	0.052745	0.15741	0.13446	0.031182	0.054083	0.048248	0.098251	0.070028	0.080228	0.45903	0.43525	0.53802	0.3403	0.26687	0.24553	0.058679	0.048282	0.040025	0.066932	0.047581
	6		0.037162	0.01142	0.2586	0.072036	0.14012	0.098736	0.037419	0.049291	0.082724	0.085192	0.047248	0.057754	0.037162	0.01142	0.2586	0.072036	0.14012	0.098736	0.037419	0.049291	0.082724	0.085192	0.047248	0.057754	0.0056621	-0.076152	0.18278	-0.11816	0.028135	-0.040646	0.039352	0.061642	0.078116	0.091274	0.051678	0.079693	0.28433	0.21056	0.34298	0.18878	0.1876	0.16425	0.052562	0.053077	0.06173	0.048345	0.033806
Densenet-201	1		0.32908	0.32368	0.507	0.21261	0.095697	0.1376	0.040696	0.020654	0.032754	0.082073	0.07933	0.077642	0.32908	0.32368	0.507	0.21261	0.095697	0.1376	0.040696	0.020654	0.032754	0.082073	0.07933	0.077642	0.28824	0.18098	0.43481	0.083844	0.073809	0.099894	0.031821	0.040594	0.037897	0.074509	0.080651	0.084337	0.56175	0.4129	0.61218	0.31229	0.19106	0.1855	0.099645	0.05488	0.050844	0.0377	0.056691
	2		0.35015	0.31857	0.51412	0.2699	0.14204	0.14289	0.043937	0.059851	0.0356	0.10218	0.090493	0.078672	0.35015	0.31857	0.51412	0.2699	0.14204	0.14289	0.043937	0.059851	0.0356	0.10218	0.090493	0.078672	0.32943	0.24785	0.47746	0.20088	0.13774	0.14935	0.03461	0.04615	0.041209	0.085468	0.086756	0.077813	0.52754	0.38179	0.54504	0.22025	0.12027	0.079318	0.06989	0.049792	0.040924	0.051504	0.057927
	3		0.35955	0.3214	0.5548	0.37764	0.23418	0.25382	0.037681	0.051734	0.040548	0.10065	0.091347	0.065952	0.35955	0.3214	0.5548	0.37764	0.23418	0.25382	0.037681	0.051734	0.040548	0.10065	0.091347	0.065952	0.3129	0.22062	0.48983	0.27574	0.2457	0.26596	0.027962	0.044006	0.04325	0.089298	0.090111	0.069696	0.6132	0.52602	0.59731	0.30618	0.1501	0.1512	0.0949	0.055224	0.040039	0.059844	0.061299
	4		0.40689	0.38152	0.59412	0.35647	0.27368	0.27708	0.035123	0.046203	0.028707	0.10369	0.077051	0.070561	0.40689	0.38152	0.59412	0.35647	0.27368	0.27708	0.035123	0.046203	0.028707	0.10369	0.077051	0.070561	0.37492	0.30679	0.5587	0.24031	0.2474	0.24684	0.027075	0.049741	0.027011	0.09602	0.071955	0.085826	0.60982	0.54372	0.64046	0.34596	0.20657	0.1959	0.074293	0.042155	0.037695	0.048698	0.052541
	5		0.40753	0.34585	0.52935	0.26735	0.24421	0.1791	0.022873	0.06666	0.04179	0.1288	0.053866	0.083584	0.40753	0.34585	0.52935	0.26735	0.24421	0.1791	0.022873	0.06666	0.04179	0.1288	0.053866	0.083584	0.39917	0.31149	0.48535	0.15006	0.1507	0.10068	0.014676	0.061642	0.035044	0.12528	0.054035	0.10038	0.49114	0.43479	0.54002	0.23931	0.2395	0.20804	0.080771	0.046857	0.057245	0.056882	0.042578
	6		0.14234	0.086862	0.32164	0.10086	0.12316	0.060604	0.03368	0.070866	0.057075	0.12236	0.040851	0.08182	0.14234	0.086862	0.32164	0.10086	0.12316	0.060604	0.03368	0.070866	0.057075	0.12236	0.040851	0.08182	0.14858	0.035317	0.26466	-0.072972	0.038899	-0.056569	0.024477	0.069499	0.053217	0.12934	0.044449	0.10528	0.4458	0.3713	0.48036	0.21322	0.19982	0.14071	0.057955	0.044469	0.058476	0.055593	0.033411
Googlenet	1		0.62264	0.66176	0.67403	0.38375	0.0026485	-0.022227	0.058291	0.045494	0.085506	0.11895	0.065348	0.053119	0.62264	0.66176	0.67403	0.38375	0.0026485	-0.022227	0.058291	0.045494	0.085506	0.11895	0.065348	0.053119	0.62366	0.63967	0.66213	0.24797	-0.041903	-0.050561	0.055553	0.037893	0.080883	0.10646	0.056875	0.065164	0.56658	0.38863	0.55061	0.24342	0.05012	0.014914	0.050409	0.042678	0.051676	0.062438	0.055588
	2		0.50177	0.45915	0.6193	0.34087	0.14277	0.14234	0.04584	0.058229	0.043795	0.099062	0.08462	0.067856	0.50177	0.45915	0.6193	0.34087	0.14277	0.14234	0.04584	0.058229	0.043795	0.099062	0.08462	0.067856	0.45797	0.38464	0.56133	0.20462	0.11922	0.11737	0.032536	0.047453	0.047158	0.083945	0.078388	0.077307	0.58501	0.4742	0.56538	0.21085	0.086975	0.045748	0.085402	0.04952	0.035858	0.053198	0.053508
	3		0.42268	0.39894	0.60717	0.42215	0.2453	0.2706	0.034623	0.04543	0.043517	0.08755	0.089052	0.051062	0.42268	0.39894	0.60717	0.42215	0.2453	0.2706	0.034623	0.04543	0.043517	0.08755	0.089052	0.051062	0.39789	0.33434	0.56581	0.30425	0.2408	0.25939	0.027186	0.038427	0.045583	0.069444	0.083552	0.056936	0.63026	0.52173	0.63161	0.32178	0.16068	0.15622	0.089907	0.048673	0.027688	0.058248	0.059703
	4		0.27726	0.28354	0.54395	0.39223	0.33607	0.36803	0.044323	0.045727	0.022502	0.099335	0.074289	0.059029	0.27726	0.28354	0.54395	0.39223	0.33607	0.36803	0.044323	0.045727	0.022502	0.099335	0.074289	0.059029	0.22612	0.20208	0.52901	0.30865	0.36016	0.38513	0.033241	0.035323	0.024318	0.070099	0.062576	0.067481	0.52216	0.44492	0.68617	0.44448	0.29688	0.28658	0.076382	0.044144	0.046197	0.040601	0.051637
	5		0.18631	0.16568	0.41003	0.29426	0.15445	0.20574	0.034851	0.048665	0.031131	0.12049	0.081904	0.066444	0.18631	0.16568	0.41003	0.29426	0.15445	0.20574	0.034851	0.048665	0.031131	0.12049	0.081904	0.066444	0.15707	0.086704	0.37235	0.2275	0.15982	0.21393	0.022894	0.041468	0.031782	0.098808	0.090008	0.068278	0.39508	0.34494	0.57004	0.46017	0.30281	0.31605	0.058113	0.047148	0.044122	0.04848	0.064981
	6		0.085329	0.031763	0.28633	0.084077	0.078638	0.094357	0.04164	0.049229	0.072559	0.089326	0.068258	0.057259	0.085329	0.031763	0.28633	0.084077	0.078638	0.094357	0.04164	0.049229	0.072559	0.089326	0.068258	0.057259	0.058729	-0.03456	0.22753	-0.048071	0.0050956	-0.017436	0.033279	0.057005	0.061206	0.098849	0.071627	0.078651	0.27038	0.1967	0.37518	0.23348	0.22454	0.21606	0.067278	0.057318	0.070298	0.061083	0.045333
Inception-v3	1		0.50013	0.49865	0.6214	0.3052	0.1123	0.11351	0.041578	0.053465	0.04438	0.10708	0.086705	0.074927	0.50013	0.49865	0.6214	0.3052	0.1123	0.11351	0.041578	0.053465	0.04438	0.10708	0.086705	0.074927	0.47282	0.41349	0.5695	0.18445	0.094301	0.094822	0.027914	0.044541	0.040273	0.090121	0.081268	0.08119	0.64047	0.54445	0.61145	0.24324	0.060976	0.027229	0.097826	0.04495	0.022078	0.058757	0.052419
	2		0.46692	0.45331	0.5933	0.31761	0.13383	0.13039	0.044465	0.056081	0.046976	0.10233	0.089937	0.071277	0.46692	0.45331	0.5933	0.31761	0.13383	0.13039	0.044465	0.056081	0.046976	0.10233	0.089937	0.071277	0.44441	0.39738	0.5542	0.22289	0.11013	0.1124	0.033022	0.045997	0.049001	0.088329	0.083605	0.074829	0.58866	0.49427	0.6162	0.31175	0.15019	0.13214	0.091961	0.045021	0.029194	0.044965	0.059341
	3		0.46245	0.43844	0.57788	0.32126	0.11458	0.10904	0.050608	0.060456	0.052131	0.10258	0.08955	0.068711	0.46245	0.43844	0.57788	0.32126	0.11458	0.10904	0.050608	0.060456	0.052131	0.10258	0.08955	0.068711	0.42187	0.36528	0.53667	0.23609	0.11438	0.1204	0.038461	0.04868	0.054422	0.087457	0.084519	0.070905	0.61347	0.52447	0.62058	0.31813	0.09628	0.091269	0.096936	0.051089	0.031313	0.061825	0.061594
	4		0.55057	0.54681	0.66865	0.38338	0.17269	0.15311	0.04238	0.057091	0.057353	0.10825	0.083866	0.066398	0.55057	0.54681	0.66865	0.38338	0.17269	0.15311	0.04238	0.057091	0.057353	0.10825	0.083866	0.066398	0.50326	0.48405	0.60513	0.24866	0.12706	0.10999	0.036465	0.05367	0.05971	0.09245	0.077638	0.073341	0.67569	0.59672	0.66008	0.30463	0.11799	0.09437	0.09551	0.047178	0.020528	0.060101	0.051927
	5		0.30691	0.25499	0.50554	0.40136	0.23345	0.25318	0.036469	0.062434	0.053028	0.097643	0.089651	0.051914	0.30691	0.25499	0.50554	0.40136	0.23345	0.25318	0.036469	0.062434	0.053028	0.097643	0.089651	0.051914	0.26747	0.18525	0.45295	0.27981	0.25443	0.25981	0.029355	0.052798	0.05573	0.087951	0.083506	0.062407	0.57379	0.48241	0.63681	0.31968	0.26331	0.2427	0.09638	0.061844	0.041024	0.056838	0.053434
	6		0.22353	0.20126	0.45875	0.38475	0.23308	0.24269	0.042142	0.071136	0.046516	0.1064	0.083	0.054665	0.22353	0.20126	0.45875	0.38475	0.23308	0.24269	0.042142	0.071136	0.046516	0.1064	0.083	0.054665	0.23612	0.18892	0.44938	0.29252	0.27258	0.26154	0.031633	0.062479	0.050605	0.099008	0.074721	0.067246	0.5726	0.48661	0.64265	0.36073	0.26769	0.23705	0.067092	0.04993	0.046321	0.043912	0.053628
	7		0.17245	0.15026	0.45665	0.40291	0.28161	0.30034	0.046608	0.064026	0.040093	0.10429	0.072607	0.055042	0.17245	0.15026	0.45665	0.40291	0.28161	0.30034	0.046608	0.064026	0.040093	0.10429	0.072607	0.055042	0.16397	0.12767	0.42742	0.33415	0.31238	0.3189	0.040863	0.055712	0.040616	0.096732	0.067536	0.060583	0.54861	0.47648	0.66537	0.4495	0.30327	0.29598	0.059589	0.042617	0.03999	0.039728	0.056568
	8		0.073926	0.042436	0.41149	0.46521	0.34602	0.41036	0.05062	0.04706	0.036068	0.11231	0.075773	0.058195	0.073926	0.042436	0.41149	0.46521	0.34602	0.41036	0.05062	0.04706	0.036068	0.11231	0.075773	0.058195	0.064615	0.014598	0.39421	0.40581	0.38222	0.43354	0.039106	0.04426	0.030963	0.10021	0.072834	0.061174	0.37775	0.28993	0.55079	0.42432	0.3154	0.31668	0.049279	0.040599	0.040996	0.030645	0.063891
	9		0.14736	0.12773	0.4665	0.57787	0.32403	0.38764	0.056165	0.05633	0.045995	0.1128	0.071616	0.035894	0.14736	0.12773	0.4665	0.57787	0.32403	0.38764	0.056165	0.05633	0.045995	0.1128	0.071616	0.035894	0.1446	0.12202	0.43841	0.4693	0.33651	0.39152	0.043639	0.052185	0.037022	0.10079	0.066463	0.05122	0.45255	0.39748	0.58673	0.43052	0.22472	0.24142	0.065938	0.032618	0.044922	0.041585	0.054567
	10		0.40662	0.40268	0.54541	0.32327	-0.022073	0.014992	0.028632	0.041679	0.025373	0.082378	0.052504	0.048168	0.40662	0.40268	0.54541	0.32327	-0.022073	0.014992	0.028632	0.041679	0.025373	0.082378	0.052504	0.048168	0.35942	0.29453	0.42749	0.10852	-0.13564	-0.14118	0.012051	0.049586	0.019663	0.10816	0.053115	0.070346	0.45383	0.36756	0.44889	0.12656	0.11927	0.058884	0.064881	0.02668	0.043789	0.049679	0.031924
	11		0.36119	0.33207	0.49797	0.23277	-0.0092106	0.0037718	0.022943	0.038637	0.034272	0.080185	0.047067	0.052024	0.36119	0.33207	0.49797	0.23277	-0.0092106	0.0037718	0.022943	0.038637	0.034272	0.080185	0.047067	0.052024	0.31863	0.22531	0.38139	0.04316	-0.13158	-0.15095	0.012166	0.051304	0.027674	0.11046	0.057069	0.076035	0.43011	0.30124	0.45418	0.099742	0.18741	0.13104	0.071186	0.042463	0.054558	0.049191	0.03316
InceptionResnet-v2	1		0.2779	0.2226	0.45482	0.22265	0.11723	0.14681	0.046579	0.045833	0.03479	0.097126	0.089203	0.081241	0.2779	0.2226	0.45482	0.22265	0.11723	0.14681	0.046579	0.045833	0.03479	0.097126	0.089203	0.081241	0.27049	0.14146	0.40235	0.085292	0.081725	0.095756	0.038511	0.043953	0.038588	0.086803	0.088994	0.093487	0.60106	0.41773	0.61154	0.25747	0.18915	0.15266	0.068786	0.039202	0.03869	0.046038	0.060574
	2		0.59582	0.57655	0.65387	0.31615	0.063313	0.04537	0.040743	0.051758	0.059536	0.11667	0.082564	0.065459	0.59582	0.57655	0.65387	0.31615	0.063313	0.04537	0.040743	0.051758	0.059536	0.11667	0.082564	0.065459	0.55941	0.52045	0.60545	0.19327	0.034652	0.027941	0.034897	0.045626	0.058341	0.10012	0.076604	0.07511	0.69548	0.59599	0.61793	0.19352	0.019286	-0.023947	0.10842	0.050344	0.025353	0.073438	0.043293
	3		0.60084	0.59316	0.6526	0.3261	0.05419	0.03643	0.043931	0.051652	0.06516	0.11297	0.082693	0.064453	0.60084	0.59316	0.6526	0.3261	0.05419	0.03643	0.043931	0.051652	0.06516	0.11297	0.082693	0.064453	0.57294	0.55041	0.61655	0.20753	0.037662	0.026617	0.037279	0.046922	0.064547	0.10059	0.07519	0.073352	0.68773	0.58842	0.6089	0.1917	0.016185	-0.032796	0.10382	0.045531	0.019687	0.065045	0.042425
	4		0.45159	0.40815	0.58801	0.3021	0.14642	0.13714	0.041612	0.054675	0.035223	0.094107	0.083337	0.064778	0.45159	0.40815	0.58801	0.3021	0.14642	0.13714	0.041612	0.054675	0.035223	0.094107	0.083337	0.064778	0.42033	0.3392	0.54681	0.1746	0.11447	0.10448	0.033212	0.050865	0.039484	0.083352	0.07475	0.075952	0.63007	0.51835	0.62733	0.25847	0.12866	0.1097	0.097951	0.053759	0.034355	0.065846	0.054073
	5		0.24479	0.26484	0.48338	0.3884	0.16448	0.17774	0.059876	0.080097	0.041255	0.11489	0.068581	0.067645	0.24479	0.26484	0.48338	0.3884	0.16448	0.17774	0.059876	0.080097	0.041255	0.11489	0.068581	0.067645	0.27965	0.28869	0.45392	0.23249	0.094366	0.086304	0.046492	0.080845	0.051819	0.10447	0.058317	0.08016	0.48977	0.39338	0.55553	0.32844	0.17017	0.15859	0.046026	0.035112	0.045939	0.037209	0.048586
	6		0.32425	0.36902	0.41049	0.067566	-0.22441	-0.2491	0.040404	0.093721	0.067606	0.11026	0.045972	0.08271	0.32425	0.36902	0.41049	0.067566	-0.22441	-0.2491	0.040404	0.093721	0.067606	0.11026	0.045972	0.08271	0.28621	0.24545	0.30779	-0.0021691	-0.24869	-0.26747	0.013471	0.065508	0.033653	0.11957	0.050003	0.085113	0.26089	0.1312	0.19355	0.052396	-0.18752	-0.24799	0.049673	0.043185	0.063159	0.077087	0.032334
	7		0.25209	0.28245	0.36059	0.0080876	-0.13501	-0.16052	0.019171	0.070257	0.048852	0.094957	0.044562	0.076922	0.25209	0.28245	0.36059	0.0080876	-0.13501	-0.16052	0.019171	0.070257	0.048852	0.094957	0.044562	0.076922	0.26357	0.19663	0.29107	-0.084905	-0.22358	-0.26936	0.010845	0.066998	0.036523	0.11896	0.049083	0.095648	0.31316	0.14662	0.2451	0.046649	-0.14081	-0.19663	0.050118	0.034024	0.052411	0.077977	0.037474
Mobilenet-v2	1		0.16551	0.080568	0.35101	0.15377	0.076358	0.10384	0.050463	0.047305	0.050571	0.091671	0.086337	0.088874	0.16551	0.080568	0.35101	0.15377	0.076358	0.10384	0.050463	0.047305	0.050571	0.091671	0.086337	0.088874	0.10311	-0.06395	0.27022	0.041016	0.10121	0.10452	0.049479	0.04642	0.053754	0.094867	0.086022	0.10299	0.24794	-0.030815	0.26772	0.10795	0.017827	-0.025681	0.054597	0.033729	0.047148	0.061413	0.05891
	2		0.39084	0.32459	0.51457	0.23159	0.11805	0.11379	0.04511	0.05378	0.040948	0.086943	0.084749	0.076334	0.39084	0.32459	0.51457	0.23159	0.11805	0.11379	0.04511	0.05378	0.040948	0.086943	0.084749	0.076334	0.36933	0.23402	0.48588	0.13432	0.15114	0.1413	0.035893	0.044409	0.048143	0.078012	0.078617	0.085778	0.60125	0.44766	0.55343	0.20465	0.057236	0.029145	0.082051	0.058637	0.047957	0.079149	0.050591
	3		0.27982	0.22324	0.45783	0.2845	0.17315	0.18093	0.039586	0.065997	0.041548	0.09922	0.08584	0.067108	0.27982	0.22324	0.45783	0.2845	0.17315	0.18093	0.039586	0.065997	0.041548	0.09922	0.08584	0.067108	0.23837	0.14042	0.41461	0.19517	0.19046	0.19659	0.034339	0.051049	0.047082	0.083999	0.083741	0.070866	0.57598	0.46225	0.56356	0.26467	0.12684	0.11927	0.088629	0.058755	0.04102	0.057534	0.062555
	4		0.52904	0.5386	0.6567	0.47178	0.14651	0.14973	0.061579	0.060635	0.082978	0.10543	0.085136	0.055668	0.52904	0.5386	0.6567	0.47178	0.14651	0.14973	0.061579	0.060635	0.082978	0.10543	0.085136	0.055668	0.48683	0.51217	0.6102	0.3787	0.12311	0.1458	0.055763	0.043633	0.083244	0.078046	0.081305	0.053907	0.64549	0.56534	0.61355	0.37141	-0.0013302	0.014276	0.09571	0.054208	0.034665	0.052817	0.054532
	5		0.41383	0.36719	0.58655	0.42033	0.25862	0.26951	0.037693	0.053953	0.045984	0.10001	0.090047	0.053879	0.41383	0.36719	0.58655	0.42033	0.25862	0.26951	0.037693	0.053953	0.045984	0.10001	0.090047	0.053879	0.38923	0.3051	0.54229	0.3036	0.25595	0.26598	0.026502	0.046238	0.04948	0.086966	0.085191	0.062681	0.61922	0.51708	0.6213	0.35535	0.1543	0.16671	0.086841	0.060819	0.046166	0.056561	0.063106
	6		0.31713	0.27752	0.46166	0.37663	0.081649	0.10777	0.059959	0.067883	0.054673	0.10018	0.083453	0.053273	0.31713	0.27752	0.46166	0.37663	0.081649	0.10777	0.059959	0.067883	0.054673	0.10018	0.083453	0.053273	0.29805	0.26591	0.45047	0.25698	0.12985	0.13306	0.051994	0.061236	0.058864	0.088537	0.06831	0.066088	0.43421	0.26284	0.40766	0.38536	-0.081243	-0.052501	0.043992	0.05422	0.069799	0.061368	0.064811
	7		0.19124	0.16249	0.45683	0.35675	0.32075	0.32433	0.038792	0.060902	0.041264	0.10359	0.064803	0.060038	0.19124	0.16249	0.45683	0.35675	0.32075	0.32433	0.038792	0.060902	0.041264	0.10359	0.064803	0.060038	0.14966	0.1003	0.41944	0.24959	0.32289	0.30737	0.033489	0.057045	0.035013	0.10024	0.060613	0.072518	0.47581	0.38052	0.46878	0.25783	0.11215	0.074848	0.034375	0.031857	0.048308	0.046614	0.054102
	8		0.14964	0.16367	0.40784	0.30812	0.10309	0.11151	0.041401	0.081002	0.034871	0.10793	0.062736	0.058767	0.14964	0.16367	0.40784	0.30812	0.10309	0.11151	0.041401	0.081002	0.034871	0.10793	0.062736	0.058767	0.13409	0.13503	0.34297	0.19567	0.033831	0.052109	0.032146	0.076226	0.032414	0.10297	0.060392	0.073275	0.42664	0.33618	0.4737	0.23466	0.16908	0.13004	0.05818	0.044991	0.050225	0.047898	0.045184
	9		0.097188	0.072358	0.3625	0.23934	0.14596	0.16633	0.04268	0.062805	0.040807	0.11641	0.070068	0.068432	0.097188	0.072358	0.3625	0.23934	0.14596	0.16633	0.04268	0.062805	0.040807	0.11641	0.070068	0.068432	0.10506	0.03442	0.30966	0.14069	0.072648	0.095343	0.028408	0.05944	0.030163	0.1068	0.077929	0.078322	0.41369	0.33572	0.46987	0.2052	0.2281	0.197	0.073639	0.051839	0.059786	0.059052	0.044545
	10		0.18786	0.12654	0.41222	0.22584	0.19267	0.21295	0.038717	0.055892	0.054624	0.10597	0.070186	0.070014	0.18786	0.12654	0.41222	0.22584	0.19267	0.21295	0.038717	0.055892	0.054624	0.10597	0.070186	0.070014	0.15523	0.024007	0.31685	0.071832	0.066182	0.063324	0.030006	0.055316	0.045698	0.11066	0.074316	0.086797	0.37674	0.31237	0.45254	0.23229	0.23476	0.21241	0.074535	0.057536	0.06719	0.064592	0.044453
Resenet-18	1		0.29715	0.2819	0.48392	0.17558	0.04972	0.093445	0.048661	0.030998	0.040957	0.075845	0.080962	0.085814	0.29715	0.2819	0.48392	0.17558	0.04972	0.093445	0.048661	0.030998	0.040957	0.075845	0.080962	0.085814	0.29529	0.17827	0.44635	0.066767	0.067966	0.078647	0.039205	0.042631	0.040258	0.075482	0.080838	0.092394	0.50364	0.30681	0.59823	0.30846	0.20374	0.1648	0.059063	0.040868	0.06212	0.052215	0.064669
	2		0.14189	0.078561	0.35402	0.16244	0.10208	0.13988	0.048341	0.048646	0.050966	0.09142	0.087927	0.087134	0.14189	0.078561	0.35402	0.16244	0.10208	0.13988	0.048341	0.048646	0.050966	0.09142	0.087927	0.087134	0.070285	-0.058436	0.27504	0.050394	0.095061	0.10906	0.045488	0.049798	0.055522	0.091639	0.086632	0.090519	0.27147	0.030032	0.29372	0.11105	-0.038732	-0.08005	0.045318	0.039635	0.047089	0.071911	0.060097
	3		0.22828	0.17571	0.44287	0.33513	0.057839	0.11789	0.05661	0.052702	0.056361	0.079511	0.081322	0.047388	0.22828	0.17571	0.44287	0.33513	0.057839	0.11789	0.05661	0.052702	0.056361	0.079511	0.081322	0.047388	0.23747	0.14816	0.42632	0.19219	0.073834	0.10851	0.049505	0.047076	0.058645	0.074352	0.078722	0.061098	0.49971	0.31529	0.50974	0.25519	0.080133	0.058793	0.054645	0.056884	0.054401	0.065776	0.062252
	4		0.27188	0.27798	0.54486	0.47297	0.12288	0.20474	0.062329	0.042	0.048606	0.055818	0.076605	0.037544	0.27188	0.27798	0.54486	0.47297	0.12288	0.20474	0.062329	0.042	0.048606	0.055818	0.076605	0.037544	0.26329	0.24919	0.5128	0.36376	0.13275	0.20329	0.059079	0.034007	0.050314	0.056035	0.073647	0.040771	0.55354	0.4087	0.6224	0.47367	0.11954	0.14555	0.049298	0.049833	0.063627	0.049686	0.054802
	5		0.09956	0.050008	0.33897	0.27565	0.2651	0.30262	0.034417	0.048722	0.057837	0.10662	0.074684	0.049066	0.09956	0.050008	0.33897	0.27565	0.2651	0.30262	0.034417	0.048722	0.057837	0.10662	0.074684	0.049066	0.062481	-0.01093	0.29093	0.17568	0.22342	0.24419	0.028	0.04294	0.048111	0.092627	0.074711	0.06455	0.39599	0.36428	0.53145	0.31603	0.31996	0.28585	0.063982	0.061961	0.051477	0.050049	0.039069
	6		0.052397	-0.00016556	0.28004	0.13151	0.18464	0.16405	0.037585	0.050447	0.07065	0.096343	0.055872	0.055029	0.052397	-0.00016556	0.28004	0.13151	0.18464	0.16405	0.037585	0.050447	0.07065	0.096343	0.055872	0.055029	0.010829	-0.089655	0.21339	-0.0093495	0.13781	0.093313	0.038844	0.054428	0.062254	0.1033	0.062784	0.078859	0.32374	0.28738	0.44214	0.20857	0.279	0.21698	0.065108	0.063558	0.067194	0.047586	0.030827
Resenet-50	1		0.2623	0.24596	0.46066	0.15751	0.049082	0.095999	0.048186	0.02766	0.048833	0.070424	0.080426	0.083575	0.2623	0.24596	0.46066	0.15751	0.049082	0.095999	0.048186	0.02766	0.048833	0.070424	0.080426	0.083575	0.23611	0.12531	0.4085	0.043987	0.06189	0.071803	0.043097	0.045447	0.048635	0.071036	0.079883	0.09035	0.42692	0.20473	0.53118	0.2852	0.15922	0.12265	0.045042	0.040705	0.069013	0.0595	0.063916
	2		0.30418	0.25918	0.46541	0.23779	0.099437	0.11297	0.042834	0.059003	0.034738	0.10215	0.090412	0.078682	0.30418	0.25918	0.46541	0.23779	0.099437	0.11297	0.042834	0.059003	0.034738	0.10215	0.090412	0.078682	0.26606	0.17071	0.41372	0.1347	0.10523	0.11031	0.03499	0.05327	0.040875	0.091884	0.086555	0.085121	0.4791	0.32122	0.48821	0.18695	0.068639	0.03772	0.072704	0.053671	0.051824	0.053259	0.055574
	3		0.34577	0.27743	0.49706	0.2533	0.14423	0.14608	0.038976	0.061252	0.043308	0.098906	0.086883	0.080506	0.34577	0.27743	0.49706	0.2533	0.14423	0.14608	0.038976	0.061252	0.043308	0.098906	0.086883	0.080506	0.29836	0.16329	0.43729	0.16297	0.18305	0.17252	0.031805	0.053792	0.054251	0.094691	0.083369	0.088003	0.58309	0.47302	0.59175	0.24269	0.15448	0.12557	0.086962	0.055573	0.038967	0.05929	0.056651
	4		0.31385	0.25891	0.52552	0.41905	0.13064	0.18978	0.053957	0.061556	0.057964	0.09324	0.08392	0.053044	0.31385	0.25891	0.52552	0.41905	0.13064	0.18978	0.053957	0.061556	0.057964	0.09324	0.08392	0.053044	0.29926	0.21093	0.46762	0.25164	0.081369	0.12606	0.052088	0.052585	0.060991	0.088912	0.077162	0.068371	0.51166	0.33837	0.55827	0.43563	0.097009	0.1346	0.039332	0.048552	0.065606	0.051789	0.05989
	5		0.21687	0.17079	0.40584	0.37882	0.23764	0.29104	0.04136	0.056956	0.035801	0.12172	0.081863	0.045594	0.21687	0.17079	0.40584	0.37882	0.23764	0.29104	0.04136	0.056956	0.035801	0.12172	0.081863	0.045594	0.21736	0.16656	0.41183	0.28687	0.22665	0.26058	0.020827	0.05066	0.024041	0.10426	0.080635	0.059919	0.49415	0.44446	0.63462	0.42778	0.30044	0.28211	0.049382	0.036287	0.034072	0.051072	0.044506
	6		0.1366	0.10246	0.31936	0.11217	0.14268	0.1022	0.028331	0.059951	0.058437	0.10572	0.051542	0.071489	0.1366	0.10246	0.31936	0.11217	0.14268	0.1022	0.028331	0.059951	0.058437	0.10572	0.051542	0.071489	0.117	0.0016325	0.26194	-0.050069	0.08876	0.022553	0.030191	0.063648	0.058507	0.11208	0.058234	0.093322	0.41196	0.32067	0.42435	0.16478	0.1584	0.09884	0.047626	0.047537	0.052412	0.058427	0.02861
Resnet-101	1		0.26094	0.24295	0.45519	0.1535	0.048443	0.094266	0.048	0.027477	0.048475	0.069854	0.08017	0.083975	0.26094	0.24295	0.45519	0.1535	0.048443	0.094266	0.048	0.027477	0.048475	0.069854	0.08017	0.083975	0.23036	0.1165	0.40172	0.045608	0.062992	0.072988	0.044361	0.044309	0.047972	0.072314	0.080509	0.091115	0.4292	0.20664	0.51758	0.27115	0.13697	0.096742	0.042932	0.03887	0.066521	0.060081	0.063887
	2		0.34641	0.30243	0.49524	0.25704	0.1133	0.11954	0.043452	0.060129	0.035534	0.1085	0.090744	0.078313	0.34641	0.30243	0.49524	0.25704	0.1133	0.11954	0.043452	0.060129	0.035534	0.1085	0.090744	0.078313	0.31468	0.21807	0.43997	0.14511	0.094728	0.098513	0.033795	0.053596	0.043325	0.095238	0.087498	0.086442	0.50573	0.33819	0.49669	0.1688	0.046289	0.0095319	0.074046	0.0544	0.04761	0.057066	0.054966
	3		0.30728	0.26521	0.49168	0.30384	0.15764	0.16761	0.044462	0.062037	0.039697	0.10294	0.087011	0.065844	0.30728	0.26521	0.49168	0.30384	0.15764	0.16761	0.044462	0.062037	0.039697	0.10294	0.087011	0.065844	0.30203	0.22463	0.46385	0.20237	0.1453	0.15019	0.03841	0.052836	0.04863	0.085857	0.082134	0.072202	0.54022	0.41609	0.54039	0.20885	0.10376	0.075487	0.083931	0.054056	0.042083	0.059078	0.0593
	4		0.33483	0.31812	0.50317	0.32281	-0.02408	-0.0034349	0.064185	0.078445	0.059721	0.10303	0.071699	0.064941	0.33483	0.31812	0.50317	0.32281	-0.02408	-0.0034349	0.064185	0.078445	0.059721	0.10303	0.071699	0.064941	0.32776	0.29378	0.47045	0.19613	0.0035128	0.0039489	0.055635	0.074698	0.071717	0.099798	0.063656	0.078954	0.65023	0.52857	0.59056	0.31293	0.059151	0.038176	0.056973	0.047933	0.039631	0.068453	0.04994
	5		0.21788	0.22288	0.40146	0.24491	0.182	0.18659	0.026795	0.064169	0.02675	0.11417	0.068336	0.067472	0.21788	0.22288	0.40146	0.24491	0.182	0.18659	0.026795	0.064169	0.02675	0.11417	0.068336	0.067472	0.27097	0.23761	0.46323	0.25444	0.22927	0.23865	0.014981	0.052606	0.021713	0.09909	0.066268	0.073449	0.43385	0.35269	0.54851	0.31138	0.28685	0.26578	0.063788	0.048712	0.052014	0.049461	0.047659
	6		0.24616	0.23465	0.41733	0.11911	0.1362	0.085235	0.020692	0.061108	0.050306	0.10516	0.045124	0.083432	0.24616	0.23465	0.41733	0.11911	0.1362	0.085235	0.020692	0.061108	0.050306	0.10516	0.045124	0.083432	0.22233	0.14122	0.34994	-0.027279	0.08056	0.0036515	0.019977	0.066666	0.044577	0.1106	0.051015	0.1005	0.4344	0.3588	0.47608	0.18513	0.21195	0.17228	0.068611	0.049326	0.067736	0.053496	0.037575
Squeezenet	1		0.55559	0.55776	0.64028	0.38767	0.083656	0.086147	0.061402	0.047404	0.068733	0.10954	0.074423	0.053458	0.55559	0.55776	0.64028	0.38767	0.083656	0.086147	0.061402	0.047404	0.068733	0.10954	0.074423	0.053458	0.53504	0.49993	0.6114	0.26056	0.035158	0.049069	0.053952	0.030564	0.060139	0.090299	0.065404	0.063487	0.48877	0.28409	0.53902	0.28985	0.11334	0.090539	0.053411	0.049435	0.070649	0.061538	0.056224
	2		0.62246	0.63667	0.71335	0.40209	0.12872	0.1095	0.042143	0.052322	0.077842	0.11079	0.076664	0.060055	0.62246	0.63667	0.71335	0.40209	0.12872	0.1095	0.042143	0.052322	0.077842	0.11079	0.076664	0.060055	0.61845	0.60847	0.67973	0.27083	0.10825	0.091365	0.041498	0.043342	0.076039	0.097365	0.066653	0.069768	0.61466	0.49473	0.54413	0.11917	-0.023863	-0.096288	0.095058	0.046232	0.036166	0.068708	0.042776
	3		0.56097	0.55338	0.65479	0.41613	0.22268	0.18631	0.036388	0.051854	0.081607	0.097041	0.080481	0.052508	0.56097	0.55338	0.65479	0.41613	0.22268	0.18631	0.036388	0.051854	0.081607	0.097041	0.080481	0.052508	0.55248	0.53781	0.6381	0.31256	0.2067	0.18474	0.037625	0.043815	0.080314	0.083606	0.07118	0.057961	0.68143	0.62335	0.6713	0.28319	0.10978	0.063902	0.10733	0.043268	0.015339	0.061445	0.038762
	4		0.15037	0.098539	0.39836	0.326	0.38013	0.35435	0.021207	0.042206	0.047957	0.053229	0.056495	0.028648	0.15037	0.098539	0.39836	0.326	0.38013	0.35435	0.021207	0.042206	0.047957	0.053229	0.056495	0.028648	0.14044	0.072992	0.37193	0.16813	0.343	0.29098	0.017226	0.045717	0.036944	0.064738	0.048871	0.042845	0.47618	0.44483	0.5777	0.36894	0.34432	0.33821	0.077835	0.059974	0.057397	0.064973	0.052159
	5		0.062614	0.025468	0.32173	0.26315	0.29794	0.27015	0.018539	0.049739	0.052933	0.06084	0.06079	0.027625	0.062614	0.025468	0.32173	0.26315	0.29794	0.27015	0.018539	0.049739	0.052933	0.06084	0.06079	0.027625	-0.00013522	-0.050881	0.25474	0.10748	0.29887	0.24051	0.023712	0.048249	0.04956	0.068498	0.05347	0.030612	0.32374	0.27333	0.51302	0.3694	0.384	0.37288	0.068278	0.069138	0.062641	0.054636	0.042712
Vgg-16	1		0.22727	0.17964	0.4311	0.16636	0.075445	0.12638	0.053414	0.039944	0.05346	0.086425	0.086019	0.091067	0.22727	0.17964	0.4311	0.16636	0.075445	0.12638	0.053414	0.039944	0.05346	0.086425	0.086019	0.091067	0.21573	0.074435	0.38987	0.074628	0.092638	0.11901	0.048455	0.04412	0.051946	0.080727	0.086986	0.095142	0.28771	0.039975	0.32309	0.15028	-0.030613	-0.064451	0.043936	0.042511	0.068021	0.070388	0.055792
	2		0.65585	0.65227	0.70368	0.38785	0.092504	0.060057	0.045419	0.053631	0.085376	0.12351	0.071557	0.060514	0.65585	0.65227	0.70368	0.38785	0.092504	0.060057	0.045419	0.053631	0.085376	0.12351	0.071557	0.060514	0.63342	0.6202	0.65966	0.25579	0.037467	0.02102	0.045973	0.044691	0.085728	0.10653	0.063027	0.06941	0.49497	0.27296	0.45683	0.16889	-0.0069861	-0.049308	0.04067	0.05203	0.062229	0.066873	0.051198
	3		0.51782	0.50531	0.65397	0.42672	0.26382	0.23749	0.030774	0.050542	0.065689	0.086462	0.079054	0.053466	0.51782	0.50531	0.65397	0.42672	0.26382	0.23749	0.030774	0.050542	0.065689	0.086462	0.079054	0.053466	0.52578	0.49586	0.62488	0.31106	0.22321	0.2033	0.029482	0.03946	0.067507	0.073757	0.069031	0.056408	0.63993	0.53249	0.61702	0.20501	0.10403	0.046478	0.092405	0.052946	0.038444	0.065835	0.0456
	4		0.49401	0.46398	0.65068	0.45636	0.3846	0.35334	0.029226	0.051054	0.055272	0.098678	0.079301	0.045886	0.49401	0.46398	0.65068	0.45636	0.3846	0.35334	0.029226	0.051054	0.055272	0.098678	0.079301	0.045886	0.48486	0.41775	0.62109	0.36195	0.3515	0.34096	0.020291	0.035297	0.054273	0.08285	0.074535	0.051123	0.66082	0.57546	0.69365	0.37798	0.24634	0.23112	0.088822	0.053352	0.037532	0.053926	0.048666
	5		0.20045	0.18849	0.42928	0.39004	0.35103	0.3538	0.017981	0.058821	0.037895	0.091844	0.072138	0.038767	0.20045	0.18849	0.42928	0.39004	0.35103	0.3538	0.017981	0.058821	0.037895	0.091844	0.072138	0.038767	0.20731	0.18453	0.44979	0.32312	0.32667	0.35002	0.01372	0.040985	0.034407	0.077093	0.067455	0.054122	0.45137	0.39164	0.63207	0.43973	0.42131	0.40554	0.06117	0.054135	0.042591	0.054093	0.047531
	6		0.12656	0.099634	0.37017	0.38685	0.2713	0.28894	0.020264	0.046304	0.042582	0.078586	0.074899	0.027344	0.12656	0.099634	0.37017	0.38685	0.2713	0.28894	0.020264	0.046304	0.042582	0.078586	0.074899	0.027344	0.098818	0.070314	0.31373	0.24616	0.21494	0.23914	0.019827	0.039593	0.029033	0.068182	0.069122	0.045359	0.37419	0.34001	0.59731	0.45962	0.39823	0.3872	0.056874	0.055392	0.039853	0.057276	0.047908
	7		0.089434	0.038331	0.31771	0.30283	0.21383	0.24351	0.028607	0.050577	0.052695	0.080679	0.071821	0.037826	0.089434	0.038331	0.31771	0.30283	0.21383	0.24351	0.028607	0.050577	0.052695	0.080679	0.071821	0.037826	0.049001	-0.02751	0.25806	0.16721	0.18648	0.19628	0.030983	0.046244	0.039963	0.087644	0.073577	0.058853	0.41624	0.36638	0.5975	0.39759	0.38427	0.37032	0.06635	0.057394	0.042557	0.060675	0.045063
	8		0.063344	0.041706	0.26079	0.084625	0.12598	0.09007	0.03098	0.047265	0.067418	0.089593	0.055504	0.061882	0.063344	0.041706	0.26079	0.084625	0.12598	0.09007	0.03098	0.047265	0.067418	0.089593	0.055504	0.061882	0.055516	-0.016531	0.21508	-0.044297	0.064578	0.0076424	0.034022	0.056559	0.059463	0.096949	0.055178	0.077884	0.3013	0.20436	0.42271	0.22545	0.3029	0.24991	0.063703	0.057484	0.055721	0.054378	0.026934
vgg-19	1		0.19817	0.14205	0.41058	0.16682	0.092322	0.13924	0.054354	0.041955	0.053555	0.086741	0.086631	0.095261	0.19817	0.14205	0.41058	0.16682	0.092322	0.13924	0.054354	0.041955	0.053555	0.086741	0.086631	0.095261	0.16519	0.013069	0.34571	0.056853	0.092043	0.117	0.050051	0.045017	0.055011	0.085472	0.088564	0.098212	0.15279	-0.11073	0.23251	0.13121	-0.043476	-0.081692	0.052243	0.039691	0.069292	0.073144	0.051201
	2		0.61844	0.59954	0.69794	0.37764	0.12078	0.098827	0.048171	0.060229	0.071163	0.11672	0.077141	0.065593	0.61844	0.59954	0.69794	0.37764	0.12078	0.098827	0.048171	0.060229	0.071163	0.11672	0.077141	0.065593	0.59279	0.55754	0.64584	0.23349	0.063259	0.052286	0.040765	0.043638	0.068882	0.096633	0.066407	0.073529	0.43157	0.19305	0.41514	0.17245	-0.012824	-0.055967	0.041476	0.05173	0.070544	0.071156	0.051258
	3		0.51135	0.50066	0.63599	0.429	0.25972	0.23311	0.029507	0.050488	0.069189	0.089391	0.080583	0.052393	0.51135	0.50066	0.63599	0.429	0.25972	0.23311	0.029507	0.050488	0.069189	0.089391	0.080583	0.052393	0.53409	0.50645	0.62939	0.31449	0.21674	0.1957	0.030069	0.041575	0.071648	0.076162	0.069659	0.056512	0.66592	0.57437	0.61081	0.19918	0.053313	0.0024164	0.097275	0.054073	0.034265	0.074015	0.045866
	4		0.52996	0.49235	0.66464	0.43055	0.33516	0.29998	0.032444	0.047914	0.057497	0.09726	0.077304	0.052446	0.52996	0.49235	0.66464	0.43055	0.33516	0.29998	0.032444	0.047914	0.057497	0.09726	0.077304	0.052446	0.52095	0.4464	0.64476	0.3422	0.31109	0.29739	0.023984	0.033643	0.057453	0.078528	0.072995	0.055951	0.6683	0.56926	0.70277	0.32817	0.23011	0.18824	0.096415	0.054874	0.028014	0.053261	0.042207
	5		0.20027	0.20445	0.43859	0.38621	0.3379	0.3226	0.025125	0.071779	0.038068	0.10378	0.068643	0.048995	0.20027	0.20445	0.43859	0.38621	0.3379	0.3226	0.025125	0.071779	0.038068	0.10378	0.068643	0.048995	0.22352	0.20486	0.45185	0.31043	0.30462	0.31755	0.018609	0.052919	0.03138	0.086814	0.062392	0.066755	0.4666	0.44939	0.61027	0.42094	0.33802	0.31814	0.06051	0.051238	0.05137	0.058805	0.052034
	6		0.12519	0.12007	0.38175	0.34215	0.25516	0.26212	0.026008	0.054611	0.030887	0.083858	0.062253	0.033776	0.12519	0.12007	0.38175	0.34215	0.25516	0.26212	0.026008	0.054611	0.030887	0.083858	0.062253	0.033776	0.10013	0.067751	0.30938	0.21141	0.19416	0.20872	0.021262	0.045884	0.020412	0.07243	0.05996	0.055853	0.40721	0.38699	0.59485	0.47093	0.33474	0.33684	0.050069	0.042756	0.047718	0.056614	0.04991
	7		-0.012372	-0.056177	0.28241	0.31296	0.25297	0.28182	0.031502	0.055752	0.052092	0.096667	0.066247	0.036506	-0.012372	-0.056177	0.28241	0.31296	0.25297	0.28182	0.031502	0.055752	0.052092	0.096667	0.066247	0.036506	0.012458	-0.064658	0.22786	0.14546	0.17874	0.19144	0.028263	0.051648	0.040776	0.089629	0.069641	0.067071	0.40311	0.37139	0.56192	0.39804	0.31795	0.31331	0.053126	0.049026	0.042312	0.058259	0.047886
	8		-0.002885	-0.027898	0.24446	0.11208	0.12379	0.10156	0.032779	0.054485	0.069082	0.087327	0.048418	0.057787	-0.002885	-0.027898	0.24446	0.11208	0.12379	0.10156	0.032779	0.054485	0.069082	0.087327	0.048418	0.057787	0.01681	-0.053126	0.18793	-0.044962	0.050147	-0.0089893	0.031889	0.061596	0.05785	0.096903	0.052321	0.078312	0.345	0.28208	0.45081	0.27015	0.26322	0.21424	0.045717	0.047509	0.050068	0.059278	0.030148
Xception	1		0.32698	0.28509	0.46741	0.24372	0.09141	0.10977	0.054867	0.046859	0.03812	0.079522	0.082379	0.070366	0.32698	0.28509	0.46741	0.24372	0.09141	0.10977	0.054867	0.046859	0.03812	0.079522	0.082379	0.070366	0.29039	0.19678	0.42547	0.13676	0.063225	0.077887	0.050489	0.036159	0.041113	0.067583	0.07887	0.075982	0.55627	0.36492	0.59284	0.2571	0.17738	0.1357	0.056786	0.037339	0.040969	0.05193	0.0651
	2		0.54747	0.48661	0.6235	0.31305	0.11914	0.097368	0.046582	0.05334	0.053993	0.097705	0.081002	0.068522	0.54747	0.48661	0.6235	0.31305	0.11914	0.097368	0.046582	0.05334	0.053993	0.097705	0.081002	0.068522	0.50246	0.39412	0.56333	0.18486	0.11965	0.10704	0.03036	0.040836	0.054354	0.082827	0.077763	0.077664	0.70916	0.56269	0.6286	0.18394	0.074021	0.016465	0.084462	0.045056	0.023954	0.075334	0.04478
	3		0.59135	0.5782	0.63417	0.32755	-0.03968	-0.057075	0.048657	0.067085	0.083442	0.12474	0.080673	0.072291	0.59135	0.5782	0.63417	0.32755	-0.03968	-0.057075	0.048657	0.067085	0.083442	0.12474	0.080673	0.072291	0.55846	0.53925	0.59679	0.22597	-0.061978	-0.071932	0.042396	0.063821	0.08856	0.1218	0.07303	0.079373	0.65717	0.546	0.53647	0.14134	-0.033897	-0.081145	0.085162	0.052234	0.045702	0.068942	0.045194
	4		0.51408	0.52912	0.62459	0.44469	0.021988	0.041356	0.062541	0.068467	0.087574	0.11453	0.08383	0.066978	0.51408	0.52912	0.62459	0.44469	0.021988	0.041356	0.062541	0.068467	0.087574	0.11453	0.08383	0.066978	0.49539	0.50163	0.5977	0.34997	0.022695	0.055961	0.054268	0.059331	0.087215	0.10581	0.078394	0.068751	0.55363	0.41427	0.57423	0.43052	0.11972	0.16744	0.068854	0.058406	0.049586	0.050765	0.065935
	5		0.50423	0.56105	0.6765	0.45116	0.099437	0.10321	0.061991	0.052038	0.065175	0.1011	0.080734	0.07198	0.50423	0.56105	0.6765	0.45116	0.099437	0.10321	0.061991	0.052038	0.065175	0.1011	0.080734	0.07198	0.48929	0.54357	0.62252	0.3671	0.072777	0.087445	0.057844	0.053865	0.082068	0.097575	0.075536	0.073256	0.64658	0.48697	0.67941	0.29669	0.23166	0.17766	0.07298	0.045669	0.019127	0.050329	0.047657
	6		0.22782	0.29029	0.4811	0.37198	0.065958	0.12711	0.055367	0.035521	0.026182	0.092646	0.066636	0.049507	0.22782	0.29029	0.4811	0.37198	0.065958	0.12711	0.055367	0.035521	0.026182	0.092646	0.066636	0.049507	0.22181	0.24617	0.47924	0.30599	0.11956	0.15808	0.046517	0.030206	0.017023	0.08377	0.057918	0.050418	0.39946	0.23228	0.4186	0.19534	0.081045	0.042373	0.047203	0.029873	0.035859	0.044371	0.054867
	7		0.33328	0.30753	0.37491	0.15651	-0.27075	-0.23888	0.047297	0.077048	0.050673	0.095645	0.055792	0.04917	0.33328	0.30753	0.37491	0.15651	-0.27075	-0.23888	0.047297	0.077048	0.050673	0.095645	0.055792	0.04917	0.29917	0.2269	0.32021	0.038187	-0.23112	-0.23624	0.011367	0.053767	0.026128	0.099936	0.052774	0.067911	0.28287	0.17763	0.22348	-0.040014	-0.036543	-0.13442	0.070498	0.048254	0.079254	0.059002	0.031754
	8		0.32817	0.31346	0.39544	0.048865	-0.18372	-0.19674	0.027541	0.055655	0.044228	0.087317	0.045219	0.05285	0.32817	0.31346	0.39544	0.048865	-0.18372	-0.19674	0.027541	0.055655	0.044228	0.087317	0.045219	0.05285	0.28397	0.19023	0.29457	-0.085687	-0.25632	-0.29829	0.019274	0.054721	0.036836	0.10507	0.049328	0.080263	0.28835	0.17252	0.25851	-0.012738	0.021476	-0.091818	0.074049	0.05632	0.072429	0.061316	0.021932
[truncated: 25 more columns]

[truncated: 13 more sheets: Supplementary Figure 7, Supplementary Figure 8, Supplementary Figure 9, Supplementary Figure 10, Supplementary Figure 11, Supplementary Figure 12, Supplementary Figure 13, Supplementary Figure 14, Supplementary Figure 15, Supplementary Figure 16, Supplementary Figure 17, Supplementary Figure 18, Supplementary Figure 19]
